# Supplementary material for: Differential expression profiles of plasma exosomal microRNAs in dilated cardiomyopathy with chronic heart failure
Source: J Cell Mol Med. 2023 May 27;27(14):1988–2003. doi: 10.1111/jcmm.17789 (PMC10339102; doi:10.1111/jcmm.17789)
Supplement: Supplementary file 2 — Table S1 [file JCMM-27-1988-s004.xlsx]

## Sheet: Sheet1
Lists of all miRNAs detected in the plasma exosome of the DCM patients with CHF patients and healthy controls
red is pvalue<0.001,orange is pvalue <0.01,blue is pvalue<0.05,green is pvalue <0.1.
Index	miR_name	miR_seq	up/down	fold_change(A(mean)/B(mean))	log2(fold_change)	pvalue(t_test)	B(mean)	A(mean)	A/A_1(norm)	A/A_2(norm)	A/A_3(norm)	A/A_4(norm)	A/A_5(norm)	B/B_1(norm)	B/B_2(norm)	B/B_3(norm)	A/A_1(raw)	A/A_2(raw)	A/A_3(raw)	A/A_4(raw)	A/A_5(raw)	B/B_1(raw)	B/B_2(raw)	B/B_3(raw)	Expression level
1	hsa-miR-675-3p_R+2	CTGTATGCCCTCACCGCTCAGC	down	0.126208	-2.98612	0.000133031	61.6303	7.77825	5.77532	0	21.226	11.89	0	65.4091	53.792	65.6897	8	0	16	23	0	68	57	57	middle
2	hsa-miR-99b-5p	CACCCGTAGAACCGACCTTGCG	down	0.52555	-0.9281	0.000272829	15237.3	8007.95	6469.08	8454.03	10723.1	6386.47	8007.05	16087.7	15338.3	14285.8	8961	5844	8083	12354	6346	16725	16253	12396	high
3	hsa-miR-215-5p_L-1R+2_1ss20AC	TGACCTATGAATTGACAGCCAA	down	0.447508	-1.16002	0.000658146	135.576	60.6712	73.6354	61.4812	70.311	75.2171	22.7115	125.047	135.896	145.785	102	42.5	53	145.5	18	130	144	126.5	middle
4	hsa-miR-103a-3p	AGCAGCATTGTACAGGGCTATGA	up	1.55831	0.639979	0.000682043	31298.5	48772.7	42392.6	56379.7	46400.8	48735.2	49954.9	29075.1	30918.3	33902.1	58722.3	38973.5	34976.7	94273.5	39591.8	30226.8	32762.2	29417.3	high
5	hsa-miR-125a-5p_R-2	TCCCTGAGACCCTTTAACCTGT	down	0.475065	-1.0738	0.000743839	45240.3	21492.1	14312.7	27824.2	24489.4	14918.8	25915	43803.9	45462.8	46454.2	19826	19234	18460	28859	20539	45539	48174	40309	high
6	hsa-miR-148a-3p	TCAGTGCACTACAGAACTTTGT	up	2.09918	1.06983	0.00109588	13602.3	28553.7	26770.8	27330.9	24386	36342	27938.9	13134.7	12736.4	14935.8	37083	18893	18382	70300	22143	13655	13496	12960	high
7	hsa-miR-338-3p_R-1	TCCAGCATCAGTGATTTTGTT	down	0.445175	-1.16755	0.00125582	364.817	162.408	102.512	254.605	201.647	156.121	97.1546	351.093	401.081	342.278	142	176	152	302	77	365	425	297	middle
8	hsa-miR-29c-5p_R-1	TGACCGATTTCTCCTGGTGTT	down	0.5055	-0.984218	0.00157145	268.802	135.879	105.4	212.653	145.928	113.213	102.202	291.455	261.41	253.539	146	147	110	219	81	303	277	220	middle
9	hsa-miR-92a-1-5p	AGGTTGGGATCGGTTGCAATGCT	down	0.359692	-1.47517	0.00163347	75.8499	27.2826	27.4328	0	31.8389	39.2886	37.8524	81.7613	65.1167	80.6716	38	0	24	76	30	85	69	70	middle
10	hsa-miR-6877-5p_L+2R-2	TCAGGGCCGAAGGGTGGAAGCT	up	6.19503	2.63111	0.00165767	8.35137	51.737	62.0847	52.0782	62.3513	27.9156	54.2552	0	16.987	8.06716	86	36	47	54	43	0	18	7	middle
11	hsa-miR-139-5p	TCTACAGTGCACGTGTCTCCAGT	down	0.552319	-0.856427	0.00226973	12505.6	6907.07	4261.47	8296.35	9494.64	5947.06	6535.86	12897.1	11839	12780.7	5903	5735	7157	11504	5180	13408	12545	11090	high
12	hsa-miR-148b-3p	TCAGTGCATCACAGAACTTTGT	up	1.77232	0.825636	0.00228091	11102.5	19677.2	22689.1	16782.2	16351.9	20102.9	22459.7	11027.2	11786.1	10494.2	31429	11601	12326	38887	17800.5	11464	12489	9106	high
13	hsa-miR-128-3p	TCACAGTGAACCGGTCTCTTT	up	1.52592	0.609679	0.00276538	5313.41	8107.83	9074.12	8187.86	8792.19	6556.81	7928.19	5184.63	5987.9	4767.69	12569.5	5660	6627.5	12683.5	6283.5	5390	6345	4137	high
14	hsa-miR-181c-5p_R+2	AACATTCAACCTGTCGGTGAGTTT	down	0.521071	-0.940449	0.00282773	715.017	372.574	450.475	338.508	302.47	435.794	335.625	732.966	634.18	777.905	624	234	228	843	266	762	672	675	middle
15	mmu-miR-3084-3p_L+2R-1_1ss4TG	AATGCTGCCAGTCTCCTTCAGA	up	inf	inf	0.00379733	0	10.1346	6.13628	7.9564	15.9195	9.3052	11.3557	0	0	0	8.5	5.5	12	18	9	0	0	0	middle
16	hsa-miR-10a-3p_R-1	CAAATTCGTATCTAGGGGAAT	down	0.443593	-1.17269	0.00462202	338.711	150.25	129.223	182.274	167.154	77.0264	195.571	326.083	298.216	391.834	179	126	126	149	155	339	316	340	middle
17	hsa-miR-483-5p	AAGACGGGAGGAAAGAAGGGAG	down	0.471004	-1.08619	0.00539085	777.415	366.166	203.58	464.364	448.398	184.553	529.934	739.7	693.634	898.912	282	321	338	357	420	769	735	780	middle
18	hsa-miR-516b-5p	ATCTGGAGGTAAGAAGCACTTT	down	0.309225	-1.69327	0.00551405	9.65213	2.98468	5.05341	6.50978	0	3.36021	0	9.61898	8.96534	10.3721	7	4.5	0	6.5	0	10	9.5	9	middle
19	hsa-miR-30e-3p_1ss22CT	CTTTCAGTCGGATGTTTACAGT	down	0.842922	-0.246529	0.00665087	3460.89	2917.26	3126.62	2511.33	2937.14	3053.66	2957.54	3384.92	3621.05	3376.68	4331	1736	2214	5907	2344	3519	3837	2930	middle
20	hsa-miR-99a-5p_R-1	AACCCGTAGATCCGATCTTGT	down	0.582739	-0.779078	0.00678655	20156.9	11746.2	10749	16437.2	12849.7	8194.26	10500.9	19037.9	22919.2	18513.6	14889.5	11362.5	9686	15851	8322.5	19792	24286	16064.5	high
21	hsa-miR-130b-3p	CAGTGCAATGATGAAAGGGCAT	up	1.9202	0.941254	0.00686666	280.214	538.066	359.514	484.617	600.96	570.202	675.035	220.275	285.003	335.363	498	335	453	1103	535	229	302	291	middle
22	hsa-miR-10b-5p_R-1	TACCCTGTAGAACCGAATTTGT	down	0.460544	-1.11859	0.00911872	58045.6	26732.5	17894.8	32965.5	34307.1	12607.3	35887.9	47000.7	65124.2	62011.7	24788	22788	25860.5	24387.5	28443	48862.5	69008	53808.5	high
23	hsa-miR-23a-3p_R+1	ATCACATTGCCAGGGATTTCCA	down	0.719521	-0.474892	0.00994893	45845.7	32986.9	30222.3	29275.2	37555.8	42029.3	25852	43452.8	44890.9	49193.4	41864	20237	28309.3	81301.5	20489	45174	47568	42685.8	high
24	mmu-miR-2137_L-1R-1_1ss16AG	CCGGCGGGAGCCCCGGGGA	down	0.307402	-1.7018	0.0101346	37.4713	11.5187	22.0184	23.8692	0	4.13565	7.57049	43.7664	28.3116	40.3358	30.5	16.5	0	8	6	45.5	30	35	middle
25	hsa-miR-21-5p	TAGCTTATCAGACTGATGTTGA	up	1.55018	0.632432	0.010863	180048	279106	257213	210425	273791	317399	336701	175072	156002	209070	356293	145460	206382	613977	266853	182007	165305	181413	high
26	hsa-miR-551a	GCGACCCACTCTTGGTTTCCA	down	0.23084	-2.11503	0.0124632	49.5613	11.4408	5.05341	0	15.9195	27.3987	8.83224	62.5234	48.1297	38.0309	7	0	12	53	7	65	51	33	middle
27	hsa-miR-181a-3p	ACCATCGACCGTTGATTGTACC	down	0.646204	-0.629939	0.012574	1028.33	664.51	677.879	794.193	604.94	465.777	779.76	1159.09	916.352	1009.55	939	549	456	901	618	1205	971	876	middle
28	hsa-miR-1304-3p_1ss13CA	TCTCACTGTAGCATCGAACCCC	up	3.67899	1.87931	0.0135276	51.1491	188.177	159.543	124.409	310.43	214.02	132.484	26.9331	68.8916	57.6226	221	86	234	414	105	28	73	50	middle
29	hsa-miR-9985_R-1_1ss16CT	TTCACAGTGGCTAAGTTA	down	0.451755	-1.14639	0.0139607	289.786	130.912	93.849	205.661	136.642	83.4022	135.007	350.612	249.457	269.29	130	142.167	103	161.333	107	364.5	264.333	233.667	middle
30	hsa-miR-4772-3p	CCTGCAACTTTGCCTGATCAGA	down	0.460554	-1.11856	0.0147825	77.1595	35.5361	21.6575	39.0587	29.1857	19.6443	68.1344	68.2948	69.8353	93.3486	30	27	22	38	54	71	74	81	middle
31	eca-mir-8986a-p5_1ss1GA	ATCGAGGCTAGAGTCACGCTTGG	up	3.85926	1.94832	0.0149229	21.0223	81.1306	103.234	125.856	65.0045	43.4243	68.1344	20.1999	19.8181	23.049	143	87	49	84	54	21	21	20	middle
32	hsa-let-7i-5p	TGAGGTAGTAGTTTGTGCTGTT	up	1.69259	0.75923	0.0149924	64535.9	109233	100941	120991	87152.5	89617.9	147461	59464.5	65829.2	68313.9	139824	83637	65695	173357	116870	61820	69755	59277	high
33	hsa-miR-185-3p_R-1	AGGGGCTGGCTTTCCTCTGGT	up	1.58323	0.66287	0.0161665	1054.52	1669.54	2006.2	2059.98	1645.01	1382.34	1254.18	1213.92	986.187	963.45	2779	1424	1240	2674	994	1262	1045	836	middle
34	hsa-miR-181a-5p	AACATTCAACGCTGTCGGTGAGT	down	0.630251	-0.666002	0.0168579	23622.6	14888.2	12565.3	17948.2	12690.5	9764.52	21472.4	22727.7	21381.4	26758.8	17405.5	12407	9566	18888.5	17018	23628	22656.5	23219	high
35	hsa-miR-342-5p	AGGGGTGCTATCTGTGATTGA	down	0.373467	-1.42095	0.0172372	996.557	372.181	251.227	546.821	354.208	268.3	440.35	1171.59	778.569	1039.51	348	378	267	519	349	1218	825	902	middle
36	hsa-miR-10a-5p_R-1	TACCCTGTAGATCCGAATTTGT	down	0.455814	-1.13348	0.0177549	29146.2	13285.3	10861.9	14228.9	15291.3	9541.71	16502.4	23675.7	33620	30142.9	15046	9836	11526.5	18457.5	13079	24613.5	35625	26155.5	high
37	hsa-miR-125b-5p_R-2	TCCCTGAGACCCTAACTTGT	down	0.551523	-0.858508	0.0179883	6281.59	3464.44	2330.7	5016.87	3571.93	3127.84	3274.87	7430.66	5993.57	5420.56	3228.5	3468	2692.5	6050.5	2595.5	7725	6351	4703.5	high
38	cgr-miR-1260	ATCCCACCGCTGCCACCA	down	0.421453	-1.24656	0.0180952	599.73	252.758	93.1271	578.647	252.058	246.588	93.3694	716.133	509.137	573.921	129	400	190	477	74	744.5	539.5	498	middle
39	hsa-miR-197-3p	TTCACCACCTTCTCCACCCAGC	down	0.416907	-1.2622	0.018627	1163.76	485.178	426.652	293.663	684.537	714.433	306.605	1190.83	905.971	1394.47	591	203	516	1382	243	1238	960	1210	middle
40	hsa-let-7d-5p	AGAGGTAGTAGGTTGCATAGTT	up	1.37092	0.455143	0.0189291	28311.2	38812.3	36242.9	35901.4	42004.8	42443	37469.5	24247.5	28853.3	31832.7	50203.8	24817.5	31663	82101.8	29696.5	25208	30574	27621.8	high
41	mmr-miR-1839_L+1R-1	AAGGTAGATAGAACAGGTCTTG	up	1.85818	0.893891	0.0192308	1274.28	2367.84	2396.04	1746.07	2744.78	1680.62	3271.71	1058.09	1500.51	1264.24	3319	1207	2069	3251	2593	1100	1590	1097	middle
42	hsa-miR-30a-3p	CTTTCAGTCGGATGTTTGCAGC	down	0.405482	-1.30229	0.0194202	2262.59	917.44	598.468	930.175	1147.53	637.923	1273.1	2235.45	2734.9	1817.42	829	643	865	1234	1009	2324	2898	1577	middle
43	bta-miR-339b_R+3_1	TCCCTGTCCTCCAGGAGCTCAAT	up	1.90643	0.930871	0.0195327	13.4437	25.6294	18.7698	28.9323	34.4922	27.6571	18.2953	9.61898	17.4588	13.2532	26	20	26	53.5	14.5	10	18.5	11.5	middle
44	bta-miR-339b_R+3_3	TCCCTGTCCTCCAGGAGCTCAGT	up	1.90643	0.930871	0.0195327	13.4437	25.6294	18.7698	28.9323	34.4922	27.6571	18.2953	9.61898	17.4588	13.2532	26	20	26	53.5	14.5	10	18.5	11.5	middle
45	bta-miR-339b_R+3_2	TCCCTGTCCTCCAGGAGCTCACT	up	1.90643	0.930871	0.0195327	13.4437	25.6294	18.7698	28.9323	34.4922	27.6571	18.2953	9.61898	17.4588	13.2532	26	20	26	53.5	14.5	10	18.5	11.5	middle
46	hsa-miR-22-5p_R-1	AGTTCTTCAGTGGCAAGCTTT	up	1.5257	0.609467	0.0200097	778.75	1188.14	1219.32	1382.97	1174.06	1157.46	1006.88	713.728	954.101	668.422	1689	956	885	2239	798	742	1011	580	middle
47	hsa-mir-1304-p5	CGGTTTGAGGCTACAGTGAGAT	up	2.14628	1.10184	0.0203356	79.1044	169.78	119.116	234.352	198.993	103.391	193.047	81.7613	88.7097	66.8422	165	162	150	200	153	85	94	58	middle
48	hsa-let-7c-5p	TGAGGTAGTAGGTTGTATGGTT	down	0.693683	-0.527651	0.0205614	1810.57	1255.96	999.757	1614.45	1331.27	1032.91	1301.43	1898.16	1964.92	1568.63	1384.87	1116.02	1003.5	1998.07	1031.45	1973.35	2082.1	1361.12	middle
49	hsa-miR-24-1-5p_L+1R-2	GTGCCTACTGAGCTGATATCA	down	0.324504	-1.62369	0.0207281	112.952	36.6534	31.0424	27.4857	23.8792	60.4838	40.3759	140.437	108.528	89.8912	43	19	18	117	32	146	115	78	middle
50	hsa-miR-139-3p	TGGAGACGCGGCCCTGTTGGAGT	down	0.551897	-0.857529	0.0217416	734.446	405.338	292.376	381.907	665.964	374.793	311.652	882.06	664.379	656.897	405	264	502	725	247	917	704	570	middle
51	hsa-miR-3138_L-5R+2	ACAGTGAGGTAGAGGGAGTGC	up	3.84808	1.94414	0.022042	26.9569	103.732	101.068	70.8843	184.401	76.5094	85.7989	34.6283	46.2423	0	140	49	139	148	68	36	49	0	middle
52	hsa-miR-548d-5p_R-2	AAAAGTAATTGTGGTTTTTG	up	1.67038	0.740181	0.0231503	51.7684	86.4732	86.6287	118.903	57.7081	83.583	85.5429	52.8242	51.9653	50.5158	119.998	82.194	43.5	161.683	67.7971	54.9167	55.0643	43.8333	middle
53	hsa-miR-548ae-5p	AAAAGTAATTGTGGTTTTTG	up	1.67038	0.740181	0.0231503	51.7684	86.4732	86.6287	118.903	57.7081	83.583	85.5429	52.8242	51.9653	50.5158	119.998	82.194	43.5	161.683	67.7971	54.9167	55.0643	43.8333	middle
54	ppy-miR-548a	AAAAGTAATTGTGGTTTTTG	up	1.67038	0.740181	0.0231503	51.7684	86.4732	86.6287	118.903	57.7081	83.583	85.5429	52.8242	51.9653	50.5158	119.998	82.194	43.5	161.683	67.7971	54.9167	55.0643	43.8333	middle
55	hsa-miR-7-1-3p	CAACAAATCACAGTCTGCCATA	down	0.629194	-0.668423	0.024116	315.77	198.681	178.313	146.108	236.139	268.817	164.027	273.179	307.653	366.48	247	101	178	520	130	284	326	318	middle
56	hsa-miR-574-3p	CACGCTCATGCACACACCCACA	down	0.709837	-0.49444	0.0243904	2092.09	1485.05	1555.01	1155.85	1544.19	1763.34	1406.85	2371.08	1919.53	1985.67	2154	799	1164	3411	1115	2465	2034	1723	middle
57	hsa-miR-618	AAACTCTACTTGTCCTTCTGAGT	up	inf	inf	0.025859	0	21.4885	0	27.4857	37.1454	17.5765	25.235	0	0	0	0	19	28	34	20	0	0	0	middle
58	hsa-miR-6741-5p_R+1	GTGGGTGCTGGTGGGAGCCGTGT	up	8.63164	3.10963	0.0266659	1.88744	16.2917	8.66299	18.806	31.8389	8.27129	13.8792	0	5.66232	0	12	13	24	16	11	0	6	0	middle
59	bta-miR-150	TCTCCCAACCCTTGTACCAGTGT	down	0.208227	-2.26377	0.0277688	2032.82	423.289	192.03	574.307	513.403	337.055	499.652	1873.78	1610.93	2613.76	266	397	387	652	396	1948	1707	2268	middle
60	hsa-miR-320d_R-1	AAAAGCTGGGTTGAGAGG	down	0.543102	-0.880706	0.0281503	129.884	70.54	48.523	84.9371	121.955	32.1251	65.1603	155.69	111.966	121.995	67.2143	58.7143	91.9286	62.1429	51.6429	161.857	118.643	105.857	middle
61	hsa-miR-5010-5p_R-1	AGGGGGATGGCAGAGCAAAAT	up	2.74556	1.4571	0.0287033	80.4144	220.783	176.869	377.567	218.893	117.349	213.235	117.352	65.1167	58.775	245	261	165	227	169	122	69	51	middle
62	hsa-miR-769-5p	TGAGACCTCTGGGTTCTGAGCT	down	0.806465	-0.310317	0.0297511	869.477	701.202	837.422	681.357	651.372	688.585	647.277	819.537	952.213	836.68	1160	471	491	1332	513	852	1009	726	middle
63	hsa-miR-412-3p_L-1R-2_1ss21CT	CTTCACCTGGTCCACTAGCT	up	inf	inf	0.0312036	0	5.74369	4.33149	0	10.613	6.20347	7.57049	0	0	0	6	0	8	12	6	0	0	0	middle
64	hsa-miR-185-5p	TGGAGAGAAAGGCAGTTCCTGA	up	2.05816	1.04136	0.0321572	41128.8	84649.7	91699.9	134865	65691.7	68671.4	62320.3	26845.6	51595.1	44945.6	127023	93228	49518	132838	49392	27909	54672	39000	high
65	hsa-miR-361-3p_R-1	TCCCCCAGGTGTGATTCTGATT	down	0.544891	-0.87596	0.0321857	5512.01	3003.44	1790.35	3435.72	3694.64	2053.86	4042.64	6086.89	4242.02	6207.1	2480	2375	2785	3973	3204	6328	4495	5386	high
66	hsa-miR-199b-5p_R-1	CCCAGTGTTTAGACTATCTGTT	down	0.465148	-1.10424	0.0325974	1092.02	507.95	389.112	503.423	370.128	682.381	594.704	863.784	1081.19	1331.08	539	348	279	1320	471.333	898	1145.67	1155	middle
67	hsa-let-7f-2-3p_1ss22CT	CTATACAGTCTACTGTCTTTCT	up	1.7084	0.772647	0.0327858	77.4588	132.331	139.691	130.196	72.9642	157.93	160.873	54.3472	93.9001	84.129	193.5	90	55	305.5	127.5	56.5	99.5	73	middle
68	sha-miR-125a_R+2	TCCCTGAGACCCTAACTTGTGAAA	down	0.53923	-0.891027	0.0328976	92.1626	49.6969	18.7698	39.0587	59.698	52.7295	78.2284	113.504	81.1599	81.8241	26	27	45	102	62	118	86	71	middle
69	hsa-miR-4467_R-1	TGGCGGCGGTAGTTATGGGCT	up	inf	inf	0.0329352	0	11.3622	15.8821	18.806	15.9195	6.20347	0	0	0	0	22	13	12	12	0	0	0	0	middle
70	hsa-miR-1284	TCTATACAGACCCTGGCTTTTC	up	2.09132	1.06441	0.0341607	55.2874	115.623	103.956	186.614	86.2305	82.7129	118.604	68.2948	33.0302	64.5373	144	129	65	160	94	71	35	56	middle
71	hsa-miR-1306-3p_R+4	ACGTTGGCTCTGGTGGTGATGT	up	2.20858	1.14312	0.0345701	42.1624	93.1189	103.234	135.982	53.0649	72.3738	100.94	20.1999	61.3418	44.9456	143	94	40	140	80	21	65	39	middle
72	hsa-miR-142-3p_R-1	TGTAGTGTTTCCTACTTTATGG	down	0.499714	-1.00083	0.0346872	5909.42	2953.02	2069.01	3587.61	1659.6	4949.33	2499.52	7027.63	4433.6	6267.03	2866	2480	1251	9574	1981	7306	4698	5438	high
73	hsa-miR-20a-5p	TAAAGTGCTTATAGTGCAGGTAG	up	1.51237	0.596813	0.0355673	3273.22	4950.33	4243.42	3824.86	4767.88	6973.22	4942.27	2802.01	3265.27	3752.38	5878	2644	3594	13489	3917	2913	3460	3256	high
74	hsa-miR-27a-5p	AGGGCTTAGCTGCTTGTGAGCA	down	0.507237	-0.979269	0.0357026	292.748	148.493	120.56	202.526	149.908	94.0859	175.383	285.684	358.614	233.948	167	140	113	182	139	297	380	203	middle
75	hsa-miR-5587-5p_R+2	ATGGTCACCTCCGGGACTCT	up	inf	inf	0.0357055	0	8.60866	15.1602	0	10.613	4.6526	12.6175	0	0	0	21	0	8	9	10	0	0	0	middle
76	hsa-miR-30a-5p_R-1	TGTAAACATCCTCGACTGGAA	down	0.417097	-1.26154	0.0357259	37445.7	15618.5	10487.6	20664.2	16239.2	9832.76	20868.7	28053.8	46272	38011.3	14527.5	14284.5	12241	19020.5	16539.5	29165	49031.5	32983	high
77	hsa-miR-6511b-3p_R-1	CCTCACCACCCCTTCTGCCTGC	up	20.2766	4.34174	0.0362819	1.57287	31.8924	29.5985	59.3113	49.085	11.373	10.094	0	4.7186	0	41	41	37	22	8	0	5	0	middle
78	hsa-miR-320a-3p	AAAAGCTGGGTTGAGAGGGCGA	up	1.84832	0.886217	0.037392	48481.1	89608.8	57377.1	69474.2	122767	76702.1	121724	40261.6	53203.6	51978.2	79478.9	48025.3	92541.1	148373	96472.2	41856.5	56376.4	45102.3	high
79	hsa-miR-22-3p	AAGCTGCCAGTTGAAGAACTGT	up	1.85857	0.894191	0.0376594	71624.1	133118	117163	213518	112243	113599	109069	50496.8	83757	80618.6	162294	147598	84608	219746	86443	52497	88752	69954	high
80	hsa-miR-214-3p_R-1	ACAGCAGGCACAGACAGGCAG	down	0.342809	-1.54452	0.0376691	372.689	127.761	81.5765	231.459	80.924	119.934	124.913	480.949	271.791	365.327	113	160	61	232	99	500	288	317	middle
81	hsa-miR-3150b-3p_R-1	TGAGGAGATCGTCGAGGTTG	up	inf	inf	0.0381865	0	8.55241	7.21915	17.3594	10.613	0	7.57049	0	0	0	10	12	8	0	6	0	0	0	middle
82	hsa-miR-423-5p	TGAGGGGCAGAGAGCGAGACTTT	up	2.18152	1.12533	0.0385544	42164	91981.6	69649	127859	82129.9	48133.2	132137	40267	45171.2	41053.8	96478	88385	61909	93109	104725	41862	47865	35623	high
83	hsa-miR-1292-5p_R-3	TGGGAACGGGTTCCGGCAGACG	up	6.47536	2.69496	0.0403703	4.61285	29.8699	26.7109	62.2046	10.613	25.8478	23.9732	5.77139	0	8.06716	37	43	8	50	19	6	0	7	middle
84	hsa-miR-150-5p	TCTCCCAACCCTTGTACCAGTG	down	0.237592	-2.07344	0.0420359	45881.9	10901.2	5551.53	14117.5	14283.7	7143.29	13409.9	52045.4	30034.8	55565.5	7690	9759	10767	13818	10628	54107	31826	48215	high
85	hsa-miR-550b-2-5p_L-2_1ss21CG	GTGCCTGAGGGAGTAAGAGA	up	inf	inf	0.0433303	0	2.79904	2.16575	2.60391	0	5.94499	3.28055	0	0	0	3	1.8	0	11.5	2.6	0	0	0	low
86	mdo-miR-150-5p_R-1_1ss22GA	TCTCCCAACCCTTGTACCAGAA	down	0.284514	-1.81343	0.0441105	60.602	17.2421	5.77532	27.4857	0	8.78825	44.1612	84.647	45.2986	51.8603	8	19	0	17	35	88	48	45	middle
87	hsa-miR-450a-5p	TTTTGCGATGTGTTCCTAATAT	down	0.54476	-0.876308	0.0444089	744.424	405.533	377.201	535.248	402.63	290.529	422.055	593.491	737.989	901.793	522.5	370	303.5	562	334.5	617	782	782.5	middle
88	hsa-miR-126-5p	CATTATTACTTTTGGTACGCG	down	0.549121	-0.864804	0.0445881	117199	64356.3	67938.7	62787.5	62655.1	68949	59451.1	93805.3	132888	124903	94109	43403	47229	133375	47118	97521	140813	108380	high
89	hsa-miR-342-3p	TCTCACACAGAAATCGCACCCGT	down	0.266418	-1.90824	0.0454391	11054.9	2945.23	1533.35	4608.92	2921.22	2817.41	2845.24	11275.4	7587.51	14301.9	2124	3186	2202	5450	2255	11722	8040	12410	high
90	hsa-miR-548ar-5p_1ss21CA	AAAAGTAATTGCAGTTTTTGA	up	inf	inf	0.045466	0	1.17225	1.80479	0	2.32159	1.03391	0.700971	0	0	0	2.5	0	1.75	2	0.555556	0	0	0	low
91	hsa-miR-548x-5p_L-3R+1	AAAAGTAATTGCAGTTTTTGA	up	inf	inf	0.045466	0	1.17225	1.80479	0	2.32159	1.03391	0.700971	0	0	0	2.5	0	1.75	2	0.555556	0	0	0	low
92	hsa-mir-3665-p5_1ss2CA	GAGGGCGGCGGCGGCGGC	up	4.44425	2.15194	0.046659	10.375	46.1092	31.7643	72.3309	72.3009	6.20347	47.9464	0	10.3809	20.7441	44	50	54.5	12	38	0	11	18	middle
93	PC-3p-73148_28	TTCCTGTTTGGGCTCTGCTAC	up	inf	inf	0.0478866	0	3.70709	3.60958	7.9564	4.64318	2.3263	0	0	0	0	5	5.5	3.5	4.5	0	0	0	0	low
94	PC-3p-103531_18	CTCGGCCTTTGCTCGCAGCACT	up	4.44551	2.15235	0.0482219	1.88744	8.39062	7.94107	13.0196	9.28636	4.13565	7.57049	0	5.66232	0	11	9	7	8	6	0	6	0	middle
95	hsa-miR-130a-3p	CAGTGCAATGTTAAAAGGGCAT	up	1.64326	0.716559	0.048871	1364.41	2242.07	1873.37	1414.79	2848.26	2903.74	2170.21	944.584	1515.61	1633.02	2595	978	2147	5617	1720	982	1606	1417	middle
96	hsa-miR-576-3p_R-1	AAGATGTGGAAAAATTGGAAT	up	2.52039	1.33365	0.0492066	50.3354	126.865	148.715	99.8166	127.356	118.383	140.054	9.61898	64.173	77.2143	206	69	96	229	111	10	68	67	middle
97	hsa-miR-6818-5p	TTGTGTGAGTACAGAGAGCATC	up	inf	inf	0.0498551	0	8.90332	18.7698	0	7.95973	5.16956	12.6175	0	0	0	26	0	6	10	10	0	0	0	middle
98	hsa-miR-651-5p_R-1	TTTAGGATAAGCTTGACTTTT	up	2.60678	1.38227	0.0499755	91.5364	238.615	208.634	282.09	176.441	107.01	418.9	102.923	88.7097	82.9765	289	195	133	207	332	107	94	72	middle
Following miRNAs do not show significant difference (p-value<0.05).
99	hsa-miR-1250-5p_R-1	ACGGTGCTGGATGTGGCCTT	up	inf	inf	0.0500708	0	24.9786	31.7643	0	54.3915	16.0256	22.7115	0	0	0	44	0	41	31	18	0	0	0	middle
100	hsa-miR-98-5p	TGAGGTAGTAAGTTGTATTGTT	up	1.30889	0.388346	0.0503959	4324.53	5660.34	6085.06	4550.12	6019.28	7002.16	4645.06	4004.77	4878.94	4089.88	8429.05	3145.35	4537.3	13545	3681.45	4163.4	5169.9	3548.85	high
101	hsa-miR-222-3p_R+2	AGCTACATCTGGCTACTGGGTCT	down	0.676854	-0.563084	0.0535356	14339.6	9705.84	9579.82	8158.92	9575.56	11626.9	9588.02	12359.4	13851	16808.5	13270	5640	7218	22491	7599	12849	14677	14585	high
102	PC-3p-19966_126	CTTTGGGGATTCTAAGAGTT	up	3.83436	1.93898	0.0539892	12.751	48.8918	24.5451	72.3309	55.0548	12.4069	80.121	0	14.6277	23.6253	34	50	41.5	24	63.5	0	15.5	20.5	middle
103	PC-5p-19966_126	CTTTGGGGATTCTAAGAGTT	up	3.83436	1.93898	0.0539892	12.751	48.8918	24.5451	72.3309	55.0548	12.4069	80.121	0	14.6277	23.6253	34	50	41.5	24	63.5	0	15.5	20.5	middle
104	hsa-miR-31-5p_R-2	AGGCAAGATGCTGGCATAG	down	0.238507	-2.0679	0.0543023	320.768	76.5055	54.8656	86.797	54.3915	127.171	59.3022	287.607	232.155	442.541	76	60	41	246	47	299	246	384	middle
105	hsa-miR-629-5p	TGGGTTTACGTTGGGAGAACT	up	2.83754	1.50464	0.0550809	997.078	2829.25	1915.96	4468.6	2200.87	1129.55	4431.26	981.136	1119.25	890.845	2654	3089	1659	2185	3512	1020	1186	773	middle
106	hsa-miR-503-5p_R-2_1ss21CA	TAGCAGCGGGAACAGTTCTGA	up	2.48239	1.31173	0.0555085	481.054	1194.16	1134.85	2088.92	1205.9	406.844	1134.31	432.854	522.821	487.487	1572	1444	909	787	899	450	554	423	middle
107	hsa-miR-223-3p_R+1	TGTCAGTTTGTCAAATACCCCAA	down	0.639119	-0.645843	0.0556427	100338	64128.2	66771.4	31974.6	71038	97801.8	53055.2	84728.8	96430.2	119856	92492	22103	53548	189188	42049	88085	102181	104001	high
108	hsa-miR-30c-1-3p_R-2	CTGGGAGAGGGTTGTTTACT	down	0.651298	-0.618611	0.0560256	114.618	74.6507	59.1971	99.8166	65.0045	78.5773	70.6579	95.2279	136.839	111.788	82	69	49	152	56	99	145	97	middle
109	hsa-miR-6734-5p_R-1	TTGAGGGGAGAATGAGGTGGAG	up	8.30401	3.05381	0.057085	7.23519	60.0811	31.0424	94.0301	37.1454	17.0595	121.128	0	21.7056	0	43	65	28	33	96	0	23	0	middle
110	hsa-miR-98-3p_1ss22CT	CTATACAACTTACTACTTTCCT	up	2.50741	1.3262	0.0572356	79.0011	198.088	181.201	250.265	71.6376	310.69	176.645	26.9331	134.008	76.0618	251	173	54	601	140	28	142	66	middle
111	hsa-miR-107_R-2	AGCAGCATTGTACAGGGCTAT	up	2.48638	1.31405	0.0578913	7130.65	17729.5	15824.6	29444.5	12517.6	6813.99	24046.8	6211.3	8428.05	6752.6	21920.3	20354	9435.67	13181	19058.3	6457.33	8930.67	5859.33	high
112	hsa-miR-21-3p	CAACACCAGTCGATGGGCTGT	up	1.46901	0.554848	0.058304	1260.32	1851.43	2089.95	1092.2	2257.91	2237.38	1579.71	1240.85	1114.53	1425.58	2895	755	1702	4328	1252	1290	1181	1237	middle
113	hsa-let-7d-3p	CTATACGACCTGCTGCCTTTCT	up	1.59011	0.669129	0.0590994	9699.95	15424	12946.1	21046.8	13770.3	10173.2	19183.6	12412.3	7758.32	8929.2	17933	14549	10380	19679	15204	12904	8221	7748	high
114	hsa-miR-212-3p_1ss21CA	TAACAGTCTCCAGTCACGGCA	down	0.37857	-1.40137	0.0596255	28.1277	10.6483	7.94107	28.9323	13.2662	3.10173	0	38.4759	21.7056	24.2015	11	20	10	6	0	40	23	21	middle
115	hsa-miR-6741-3p	TCGGCTCTCTCCCTCACCCTAG	up	4.34529	2.11945	0.0605547	5.37811	23.3694	37.5396	14.4662	10.613	20.1613	34.0672	0	0	16.1343	52	10	8	39	27	0	0	14	middle
116	hsa-miR-3682-3p	TGATGATACAGGTGGAGGTAG	up	6.66023	2.73557	0.0616652	2.3049	15.3512	23.1013	21.6993	0	6.72042	25.235	0	0	6.91471	32	15	0	13	20	0	0	6	middle
117	hsa-miR-877-5p_R+3	GTAGAGGAGATGGCGCAGGGGAC	up	1.90008	0.926059	0.0616865	237.878	451.987	350.851	528.015	530.649	415.115	435.303	115.428	343.514	254.692	486	365	400	803	345	120	364	221	middle
118	hsa-miR-15b-5p_R-1	TAGCAGCACATCATGGTTTAC	up	1.53792	0.620982	0.0634718	8572.45	13183.8	11505.9	19602.4	10910.1	10828.7	13071.7	6222.52	9795.81	9699.03	15938	13550.5	8224	20947	10360	6469	10380	8416	high
119	hsa-miR-942-5p_R-1	TCTTCTCTGTTTTGGCCATGT	up	1.51103	0.595533	0.0643946	466.539	704.954	667.05	990.933	570.448	458.54	837.801	511.73	461.479	426.407	924	685	430	887	664	532	489	370	middle
120	hsa-miR-24-3p_R-2	TGGCTCAGTTCAGCAGGAAC	down	0.79831	-0.324979	0.0648404	20003	15968.6	17875	11679.3	17271.3	20192.8	12824.4	20188.3	20373.5	19447	24760.5	8073.5	13019	39061	10164	20988	21588.5	16874.5	high
121	hsa-miR-5581-3p_L+1R-1	TTTCCATGCCTCCTAGAAGTTC	up	4.12051	2.04282	0.0653118	2.20201	9.07342	12.2726	14.4662	6.63311	5.68651	6.30874	0	6.60604	0	17	10	5	11	5	0	7	0	middle
122	hsa-miR-23b-3p_R-1	ATCACATTGCCAGGGATTACCA	down	0.716303	-0.481358	0.0663885	7771.85	5567	3783.56	5112.35	5512.56	8729.06	4697.49	6878.05	7819.66	8617.84	5241	3534	4155.33	16885.5	3723	7150.5	8286	7477.83	high
123	hsa-miR-382-3p_R+1	AATCATTCACGGACAACACTTT	up	2.03196	1.02287	0.0687908	132.077	268.376	326.306	122.962	230.832	409.429	252.35	60.5996	191.575	144.056	452	85	174	792	200	63	203	125	middle
124	hsa-miR-1299	TTCTGGAATTCTGTGTGAGGGA	up	inf	inf	0.0694272	0	26.9306	5.77532	44.8451	7.95973	15.5087	60.5639	0	0	0	8	31	6	30	48	0	0	0	middle
125	dno-miR-134-5p_R+1_1ss22CA	TGTGACTGGTTGACCAGAGGGAT	up	inf	inf	0.069967	0	10.1954	5.77532	18.806	21.226	5.16956	0	0	0	0	8	13	16	10	0	0	0	0	middle
126	hsa-miR-874-3p	CTGCCCTGGCCCGAGGGACCGA	down	0.3731	-1.42236	0.0700734	754.743	281.595	164.597	386.247	283.897	187.138	386.095	1044.62	613.418	606.19	228	267	214	362	306	1086	650	526	middle
127	hsa-miR-1307-5p	TCGACCGGACCTCGACCGGCT	up	1.29501	0.372965	0.0705603	3846.07	4980.7	4935.74	4747.8	4469.39	6459.36	4291.21	3754.29	4469.46	3314.45	6837	3282	3369	12495	3401	3903	4736	2876	high
128	hsa-miR-27a-3p_R-1	TTCACAGTGGCTAAGTTCCG	down	0.563354	-0.827885	0.0713646	71849.8	40476.9	41702.5	45269.2	40927.6	39216.2	35269	53558	80163.2	81828.3	57766.5	31293.2	30851	75859.8	27952.5	55679.5	84943.8	71003.7	high
129	hsa-miR-3144-3p_R-1	ATATACCTGTTCGGTCTCTTT	up	inf	inf	0.0714138	0	3.72567	0	0	6.63311	5.68651	6.30874	0	0	0	0	0	5	11	5	0	0	0	low
130	hsa-miR-548l_R-2	AAAAGTATTTGCGGGTTTTG	up	3.20877	1.68202	0.0721854	28.3603	91.0017	44.0368	164.914	62.3513	42.3904	141.316	14.4285	45.2986	25.3539	61	114	47	82	112	15	48	22	middle
131	hsa-miR-155-5p_R-1	TTAATGCTAATCGTGATAGGGGT	down	0.606791	-0.720728	0.0722648	3837.11	2328.33	1782.41	2310.25	2740.8	1922.56	2885.62	3165.61	3554.99	4790.74	2469	1597	2066	3719	2287	3291	3767	4157	high
132	hsa-miR-126-3p	TCGTACCGTGAGTAATAATGCG	down	0.484156	-1.04646	0.0730561	278035	134612	115408	159453	149713	117499	130988	196835	341937	295334	159863	110225	112853	227291	103815	204632	362329	256266	high
133	hsa-miR-301a-5p	GCTCTGACTTTATTGCACTACT	up	1.71343	0.776889	0.0732907	52.3137	89.6359	110.453	79.564	94.1902	114.764	49.2082	28.8569	67.0041	61.0799	153	55	71	222	39	30	71	53	middle
134	hsa-let-7e-3p	CTATACGGCCTCCTAGCTTTCC	down	0.624095	-0.680162	0.0755125	123.124	76.8414	96.0148	33.2722	110.11	72.8907	71.9196	121.199	97.2032	150.971	133	23	83	141	57	126	103	131	middle
135	hsa-miR-148a-5p	AAAGTTCTGAGACACTCCGACT	up	1.80617	0.852934	0.0768426	124.397	224.683	168.928	153.341	263.998	368.072	169.074	83.6851	160.432	129.075	234	106	199	712	134	87	170	112	middle
136	hsa-miR-664a-3p	TATTCATTTATCCCCAGCCTACA	down	0.427747	-1.22517	0.0772215	299.34	128.042	93.1271	159.128	159.195	175.765	52.9934	201.999	297.272	398.748	129	110	120	340	42	210	315	346	middle
137	hsa-miR-505-3p_L-2R+2	TCAACACTTGCTGGTTTCCTCT	down	0.785624	-0.348089	0.0780511	1126.3	884.849	625.901	823.125	968.434	1153.85	852.942	1131.19	998.456	1249.26	867	569	730	2232	676	1176	1058	1084	middle
138	hsa-miR-219a-5p	TGATTGTCCAAACGCAATTCT	up	4.73366	2.24296	0.0781564	1.34453	6.36453	6.49724	12.2962	0	6.72042	6.30874	0	0	4.03358	9	8.5	0	13	5	0	0	3.5	middle
139	hsa-miR-4775_R-2	TTAATTTTTTGTTTCGGTCA	up	inf	inf	0.0785216	0	6.42557	11.5506	0	7.95973	0	12.6175	0	0	0	16	0	6	0	10	0	0	0	middle
140	PC-3p-71420_28	AAGTAATTTGTAGAAGCTC	up	7.28742	2.86541	0.0788704	2.20201	16.047	8.66299	34.7188	0	21.7121	15.141	0	6.60604	0	12	24	0	42	12	0	7	0	middle
141	hsa-miR-135a-5p	TATGGCTTTTTATTCCTATGTGA	down	0.335968	-1.5736	0.0789794	81.7284	27.4581	23.8232	14.4662	12.6029	35.9284	50.4699	50.9806	80.6881	113.516	33	10	9.5	69.5	40	53	85.5	98.5	middle
142	PC-5p-63748_33	ATTCCTACTGGATGCACCA	up	inf	inf	0.0792611	0	9.39003	0	18.806	6.63311	2.58478	18.9262	0	0	0	0	13	5	5	15	0	0	0	middle
143	hsa-miR-181b-5p	AACATTCATTGCTGTCGGTGGGT	down	0.615685	-0.699735	0.0803367	2782.53	1713.17	1325.92	2049.86	1739.2	1249.31	2201.54	3083.2	2045.98	3218.41	1836.67	1417	1311	2416.67	1744.83	3205.33	2168	2792.67	middle
144	hsa-miR-1285-3p_R-2	TCTGGGCAACAAAGTGAGAC	up	3.26243	1.70595	0.0821281	77.9336	254.253	180.479	512.103	159.858	81.9375	336.887	70.2186	107.112	56.4701	250	354	120.5	158.5	267	73	113.5	49	middle
145	hsa-miR-6747-3p	TCCTGCCTTCCTCTGCACCAG	up	2.76582	1.46771	0.0830142	7.23223	20.0031	35.3739	20.2526	13.2662	24.8139	6.30874	0	11.3246	10.3721	49	14	10	48	5	0	12	9	middle
146	hsa-miR-582-5p	TTACAGTTGTTCAACCAGTTACT	down	0.458528	-1.12492	0.0836305	116.672	53.4974	20.2136	128.749	55.7181	41.3565	21.4497	82.7232	156.658	110.635	28	89	42	80	17	86	166	96	middle
147	mmu-miR-6412_R-4_1ss15AT	TCGAAACCATCCTCTGCT	up	2.78709	1.47876	0.0838023	21.2069	59.1056	51.617	110.666	39.1354	15.2502	78.8593	32.7045	11.3246	19.5917	71.5	76.5	29.5	29.5	62.5	34	12	17	middle
148	hsa-miR-378c_R-5	ACTGGACTTGGAGTCAGAAG	up	1.98015	0.985612	0.083904	219.437	434.52	328.833	739.945	367.474	196.529	539.818	169.935	214.382	273.995	455.5	511.5	277	380.167	427.833	176.667	227.167	237.75	middle
149	PC-3p-51392_44	GCATTGCGATGGCCAGAA	up	inf	inf	0.0842311	0	21.6112	0	36.1654	25.2058	0	46.6847	0	0	0	0	25	19	0	37	0	0	0	middle
150	hsa-mir-548al-p3_1ss7GC	AAAAACCGCAATGACTTTTG	up	inf	inf	0.0854917	0	9.07152	1.92511	9.16191	6.63311	3.41191	24.2256	0	0	0	2.66667	6.33333	5	6.6	19.2	0	0	0	middle
151	hsa-miR-1343-3p_R-1	CTCCTGGGGCCCGCACTCTCG	down	0.396575	-1.33434	0.0858277	42.8523	16.9941	10.8287	0	38.4721	35.6699	0	56.752	45.2986	26.5064	15	0	29	69	0	59	48	23	middle
152	hsa-miR-5189-3p	TGCCAACCGTCAGAGCCCAGA	up	7.34617	2.87699	0.0860181	2.3049	16.9322	36.8177	8.6797	25.2058	13.9578	0	0	0	6.91471	51	6	19	27	0	0	0	6	middle
153	hsa-miR-3174_R-1_1ss22CA	TAGTGAGTTAGAGATGCAGAGA	up	inf	inf	0.0862506	0	5.70996	0	13.0196	7.95973	0	7.57049	0	0	0	0	9	6	0	6	0	0	0	middle
154	hsa-miR-5582-3p	TAAAACTTTAAGTGTGCCTAGG	up	inf	inf	0.0866427	0	3.31092	4.33149	0	0	4.6526	7.57049	0	0	0	6	0	0	9	6	0	0	0	low
155	hsa-mir-548n-p3_1ss8CT	CAAAACCTGCAATTACTTTT	up	2.36974	1.24473	0.0868953	3.20705	7.59988	12.2004	9.99481	8.84415	0.861593	6.09845	2.35131	3.69726	3.5726	16.9	6.90909	6.66667	1.66667	4.83333	2.44444	3.91775	3.1	middle
156	PC-3p-25659_93	TTGAGACTCTGGGTCAGTCT	up	20.4794	4.3561	0.0871193	1.25829	25.7691	32.8472	64.3745	18.5727	2.3263	10.7249	0	3.77488	0	45.5	44.5	14	4.5	8.5	0	4	0	middle
157	hsa-miR-584-5p_R-1	TTATGGTTTGCCTGGGACTGA	up	1.91	0.933576	0.0873908	9547.96	18236.6	31027.9	8458.37	16300.2	14393.6	21003.1	6021.48	11636.1	10986.3	42980	5847	12287	27843	16646	6260	12330	9533	high
158	hsa-miR-6859-5p_R-2	GAGAGGAACATGGGCTCAGGA	up	9.98589	3.31989	0.0879081	1.57287	15.7065	18.7698	37.6121	0	8.27129	13.8792	0	4.7186	0	26	26	0	16	11	0	5	0	middle
159	hsa-miR-4667-5p_R-3	ACTGGGGAGCAGAAGGAGA	up	inf	inf	0.0879684	0	12.6774	33.2081	0	10.613	5.68651	13.8792	0	0	0	46	0	8	11	11	0	0	0	middle
160	hsa-mir-548h-2-p3	AATTACTTTTGCACCAACCTAA	down	0.419036	-1.25486	0.0882519	4.10903	1.72183	0.649724	5.65496	1.65828	0.646195	0	5.237	3.5175	3.5726	0.9	3.90909	1.25	1.25	0	5.44444	3.72727	3.1	low
161	hsa-miR-887-3p	GTGAACGGGCGCCATCCCGAGG	up	inf	inf	0.0901476	0	7.14948	7.21915	13.0196	0	15.5087	0	0	0	0	10	9	0	30	0	0	0	0	middle
162	hsa-miR-365b-3p	TAATGCCCCTAAAAATCCTTAT	down	0.329281	-1.60261	0.0905084	134.34	44.2356	38.6225	40.5053	45.7685	48.3354	47.9464	88.9756	125.043	189.002	53.5	28	34.5	93.5	38	92.5	132.5	164	middle
163	mmu-miR-1983	CTCACCTGGAGCATGTTTTCT	up	1.8853	0.914791	0.0916989	574.314	1082.75	1113.92	397.82	1403.57	1711.12	787.331	458.825	714.396	549.719	1543	275	1058	3310	624	477	757	477	middle
164	hsa-miR-589-5p_R-1	TGAGAACCACGTCTGCTCTGA	up	1.84209	0.881345	0.0920835	610.775	1125.1	885.068	2019.48	1055.99	669.458	995.519	553.091	750.257	528.975	1226	1396	796	1295	789	575	795	459	middle
165	hsa-miR-4440_R-2	TGTCGTGGGGCTTGCTGGCT	up	inf	inf	0.0921892	0	6.00924	13.7164	10.1263	0	6.20347	0	0	0	0	19	7	0	12	0	0	0	0	middle
166	hsa-mir-3195-p3_1ss3CG	CGGCGCGCCGGGCCCGGG	up	inf	inf	0.0922257	0	3.98532	4.33149	0	9.28636	0	6.30874	0	0	0	6	0	7	0	5	0	0	0	low
167	mmu-miR-3968_L-2_1ss14AT	AATCCCACTCCTGACACCA	up	1.61548	0.691959	0.0933815	461.235	745.113	980	350.081	1075.23	684.966	635.29	491.53	452.514	439.66	1357.5	242	810.5	1325	503.5	511	479.5	381.5	middle
168	bta-miR-2478_L-2_1ss16CT	ATCCCACTTCTGATACCA	up	inf	inf	0.0945043	0	4.27448	8.66299	0	0	3.87717	8.83224	0	0	0	12	0	0	7.5	7	0	0	0	low
169	hsa-miR-939-5p	TGGGGAGCTGAGGCTCTGGGGGTG	up	7.32446	2.87272	0.0945708	2.24443	16.4392	33.93	30.379	7.95973	3.61869	6.30874	6.73329	0	0	47	21	6	7	5	7	0	0	middle
170	hsa-miR-421	ATCAACAGACATTAATTGGGCGC	up	1.50212	0.586999	0.0946583	451.278	677.873	585.473	665.444	667.291	839.019	632.136	293.379	478.466	581.988	811	460	503	1623	501	305	507	505	middle
171	PC-3p-38281_61	CCCGCCCCTCCGCGCCCCCCAT	up	inf	inf	0.0949164	0	8.9237	11.5506	0	0	21.7121	11.3557	0	0	0	16	0	0	42	9	0	0	0	middle
172	hsa-miR-3158-3p_R-1	AAGGGCTTCCTCTCTGCAGGA	up	2.08436	1.0596	0.0959448	24.0304	50.088	83.7422	72.3309	39.1354	19.9028	35.3289	17.7951	30.6709	23.6253	116	50	29.5	38.5	28	18.5	32.5	20.5	middle
173	mmu-miR-3964_L+1_1ss6GA	CATAAAGTAGAAAGCACTAAA	down	0.305082	-1.71273	0.0960539	277.55	84.6758	56.3094	63.6512	96.8434	70.306	136.269	383.797	153.826	295.028	78	44	73	136	108	399	163	256	middle
174	PC-5p-136248_14	AGCTTATGCTCTGAATAC	up	inf	inf	0.0961257	0	4.43787	0	0	7.95973	4.13565	10.094	0	0	0	0	0	6	8	8	0	0	0	middle
175	hsa-miR-3127-3p_L+1R-4	TTCCCCTTCTGCAGGCCTG	up	inf	inf	0.0962106	0	6.3231	15.1602	0	6.63311	9.82216	0	0	0	0	21	0	5	19	0	0	0	0	middle
176	hsa-miR-2110_R-1	TTGGGGAAACGGCCGCTGAGT	up	1.87368	0.905878	0.0963795	574.067	1075.62	812.155	1728.71	856.998	481.286	1498.96	629.081	575.669	517.451	1125	1195	646	931	1188	654	610	449	middle
177	hsa-miR-193b-3p	AACTGGCCCTCAAAGTCCCGCT	down	0.193797	-2.36739	0.0966271	159.374	30.8861	41.8711	18.806	29.1857	30.5004	34.0672	126.009	106.64	245.472	58	13	22	59	27	131	113	213	middle
178	hsa-miR-340-3p_R+1	TCCGTCTCAGTTACTTTATAGCC	down	0.635365	-0.654342	0.0966651	389.762	247.641	278.659	72.3309	245.425	428.556	213.235	302.998	444.492	421.797	386	50	185	829	169	315	471	366	middle
179	hsa-miR-183-5p	TATGGCACTGGTAGAATTCACT	up	3.00378	1.58678	0.0967788	692.363	2079.71	1571.61	4098.27	777.401	924.317	3026.93	521.349	776.682	779.057	2177	2833	586	1788	2399	542	823	676	middle
180	hsa-miR-2115-3p	CATCAGAATTCATGGAGGCTAG	down	0.0576206	-4.11727	0.0969359	12.5288	0.721915	3.60958	0	0	0	0	14.4285	4.7186	18.4392	5	0	0	0	0	15	5	16	middle
181	hsa-miR-101-3p_R+1	TACAGTACTGTGATAACTGAAG	up	1.74085	0.799794	0.0994759	10301.7	17933.7	17132.5	28948.3	9320.85	11732.3	22534.8	9379.47	11738.5	9787.2	23732	20011	7026	22695	17860	9751	12438.5	8492.5	high
182	hsa-miR-2276-3p	TCTGCAAGTGTCAGAGGCGAGG	up	inf	inf	0.0997134	0	13.6151	5.77532	14.4662	10.613	37.2208	0	0	0	0	8	10	8	72	0	0	0	0	middle
183	hsa-miR-200b-5p_R-1	CATCTTACTGGGCAGCATTGG	up	inf	inf	0.0999044	0	12.1479	0	30.379	0	13.9578	16.4027	0	0	0	0	21	0	27	13	0	0	0	middle
184	hsa-miR-151a-3p	CTAGACTGAAGCTCCTTGAGG	up	1.36273	0.4465	0.100812	20439.7	27853.8	34557.4	17829.6	36268.5	27851.5	22761.9	19114.8	22565.3	19638.9	47869	12325	27339	53876	18040	19872	23911	17041	high
185	hsa-miR-708-3p	CAACTAGACTGTGAGCTTCTAG	down	0.196253	-2.34921	0.10092	12.8584	2.5235	0	0	0	0	12.6175	5.77139	13.2121	19.5917	0	0	0	0	10	6	14	17	middle
186	bta-miR-1246_L+1R+1	AAATGGATTTTTGGAGCAGGG	down	0.725459	-0.463035	0.101194	359.394	260.726	198.166	427.475	287.214	229.27	161.504	381.393	340.683	356.108	274.5	295.5	216.5	443.5	128	396.5	361	309	middle
187	hsa-miR-182-5p_R-4	TTTGGCAATGGTAGAACTCA	up	2.33457	1.22316	0.10126	2138.97	4993.57	3836.98	8503.22	2137.19	2566.68	7923.78	1826.64	2271.53	2318.73	5315	5878	1611	4965	6280	1899	2407	2012	high
188	hsa-miR-6513-5p_R-2	TTTGGGATTGACGCCACATGT	up	3.09332	1.62915	0.101675	16.1099	49.8329	49.0903	101.263	33.1656	22.746	42.8994	0	36.8051	11.5245	68	70	25	44	34	0	39	10	middle
189	hsa-miR-873-3p_L-1	GAGACTGATGAGTTCCCGGGA	up	inf	inf	0.102012	0	7.34004	5.77532	20.2526	0	3.10173	7.57049	0	0	0	8	14	0	6	6	0	0	0	middle
190	oga-miR-28b_R+1	TCGAGGAGCTCACAGTCTAGTT	down	0.6204	-0.688729	0.102829	53.9471	33.4688	24.9061	33.2722	32.5022	45.7506	30.9128	40.8807	67.9478	53.0128	34.5	23	24.5	88.5	24.5	42.5	72	46	middle
191	hsa-miR-154-5p	TAGGTTATCCGTGTTGCCTTCG	up	inf	inf	0.10329	0	8.12287	0	0	17.2461	17.0595	6.30874	0	0	0	0	0	13	33	5	0	0	0	middle
192	PC-5p-85166_23	AGATGGGGAGAACTCAATCCT	up	inf	inf	0.103456	0	1.85824	1.80479	0	4.64318	2.84326	0	0	0	0	2.5	0	3.5	5.5	0	0	0	0	low
193	hsa-miR-548ag_1ss4GA	AAAAGTAATTGTGGTTTCTGC	up	inf	inf	0.103805	0	1.63948	3.48926	0	0	3.44637	1.26175	0	0	0	4.83333	0	0	6.66667	1	0	0	0	low
194	hsa-miR-92b-5p_R-2	AGGGACGGGACGCGGTGCAG	up	2.89636	1.53424	0.103888	13.7265	39.7569	10.8287	46.2918	58.3714	11.373	71.9196	15.3904	18.8744	6.91471	15	32	44	22	57	16	20	6	middle
195	hsa-miR-4731-5p_R-1	TGCTGGGGGCCACATGAGTGT	up	inf	inf	0.104695	0	7.61817	5.77532	15.9128	0	0	16.4027	0	0	0	8	11	0	0	13	0	0	0	middle
196	hsa-miR-339-3p_R-2	TGAGCGCCTCGACGACAGAGC	down	0.818576	-0.288811	0.105498	1428.81	1169.59	1044.61	1167.42	1374.38	1062.86	1198.66	1614.06	1261.75	1410.6	1447	807	1036	2056	950	1678	1337	1224	middle
197	hsa-mir-558-p5	TGTGTGTGTGTGTGTGTG	up	inf	inf	0.105573	0	4.06734	3.60958	0	6.63311	0	10.094	0	0	0	5	0	5	0	8	0	0	0	middle
198	hsa-miR-484	TCAGGCTCAGTCCCCTCCCGAT	up	1.66144	0.732434	0.105635	36061	59913.2	44604.3	105202	53847.6	45277.6	50634	35007.3	36970.2	36205.4	61786	72723	40590	87585	40130	36394	39175	31416	high
199	hsa-miR-202-5p_R-1	TTCCTATGCATATACTTCTTT	up	inf	inf	0.106203	0	21.2484	7.94107	43.3985	0	48.5938	6.30874	0	0	0	11	30	0	94	5	0	0	0	middle
200	hsa-miR-6754-3p_R-3	TCTTCACCTGCCTCTGCCT	up	inf	inf	0.10663	0	5.9192	5.77532	8.6797	0	0	15.141	0	0	0	8	6	0	0	12	0	0	0	middle
201	hsa-miR-6861-5p	ACTGGGTAGGTGGGGCTCCAGG	up	inf	inf	0.10763	0	8.5629	22.3794	0	10.613	9.82216	0	0	0	0	31	0	8	19	0	0	0	0	middle
202	PC-3p-50871_45	AGCTCGGTCTGAGGCCAAA	up	inf	inf	0.108424	0	9.02296	0	0	22.5526	14.9917	7.57049	0	0	0	0	0	17	29	6	0	0	0	middle
203	hsa-miR-5094_L-1	ATCAGTGAATGCCTTGAACCT	up	inf	inf	0.108515	0	11.0325	12.2726	28.9323	0	13.9578	0	0	0	0	17	20	0	27	0	0	0	0	middle
204	hsa-miR-660-5p	TACCCATTGCATATCGGAGTTG	up	2.07474	1.05293	0.108806	2841.73	5895.87	4905.42	10058.3	3397.48	2483.97	8634.14	1994.98	2968	3562.23	6795	6953	2561	4805	6843	2074	3145	3091	high
205	hsa-miR-29a-3p_R-1	TAGCACCATCTGAAATCGGTT	down	0.521324	-0.939749	0.108835	44259.9	23073.7	20412.9	29279.2	23143.6	21483.4	21049.4	29757.3	46268.1	56754.2	28276.1	20239.8	17445.5	41557.5	16682.8	30936	49027.3	49246.5	high
206	hsa-mir-451a-p3	TTTAGTAATGGTAATGGTTCT	up	4.5704	2.19232	0.108848	186.375	851.809	413.658	1605.75	342.269	221.774	1675.6	100.037	237.817	221.271	573	1110	258	429	1328	104	252	192	middle
207	rno-miR-544-5p_L+1	TCTTGTTAAAAAGCAGATTCT	up	inf	inf	0.109737	0	9.85697	0	26.0391	0	11.89	11.3557	0	0	0	0	18	0	23	9	0	0	0	middle
208	ssc-mir-4332-p5_1ss10CT	GGGGTGGGGTCGGCGGGGG	up	4.37473	2.1292	0.109738	3.31968	14.5227	3.60958	32.5489	9.94967	5.68651	20.8188	0	7.0779	2.88113	5	22.5	7.5	11	16.5	0	7.5	2.5	middle
209	hsa-miR-1538_R-2_1ss21CT	CGGCCCGGGCTGCTGCTGTTT	up	2.39436	1.25964	0.110775	7.94621	19.0261	23.8232	7.23309	18.5727	13.9578	31.5437	13.4666	0	10.3721	33	5	14	27	25	14	0	9	middle
210	hsa-miR-193a-5p	TGGGTCTTTGCGGGCGAGATGA	down	0.510105	-0.971134	0.111995	1077.95	549.866	599.19	626.385	692.497	298.8	532.458	1406.29	699.296	1128.25	830	433	522	578	422	1462	741	979	middle
211	hsa-miR-25-3p	CATTGCACTTGTCTCGGTCTGA	up	2.10522	1.07397	0.112215	96031.5	202168	193647	387537	140139	76695.5	212820	72864.7	126525	88705.4	268240	267892	105636	148360	168671	75751	134070	76971	high
212	hsa-miR-195-5p_R+1	TAGCAGCACAGAAATATTGGCA	down	0.509707	-0.97226	0.112634	512.338	261.142	147.993	423.377	229.948	302.936	201.459	310.693	624.743	601.58	205	292.667	173.333	586	159.667	323	662	522	middle
213	PC-3p-13401_202	TTCGCTGGGAATTCAGCCTCT	up	4.86926	2.2837	0.112812	12.4985	60.8584	30.3205	128.749	29.1857	8.78825	107.249	20.1999	10.3809	6.91471	42	89	22	17	85	21	11	6	middle
214	hsa-miR-610	TGAGCTAAATGTGTGCTGGGA	up	inf	inf	0.113149	0	5.1716	5.77532	0	0	6.20347	13.8792	0	0	0	8	0	0	12	11	0	0	0	middle
215	hsa-miR-125b-2-3p_L-2R+1	ACAAGTCAGGCTCTTGGGACC	down	0.608072	-0.717686	0.113942	168.838	102.666	49.0903	183.72	120.723	44.9751	114.819	169.294	210.45	126.77	68	127	91	87	91	176	223	110	middle
216	hsa-miR-15b-3p_R-1	CGAATCATTATTTGCTGCTCT	up	1.86807	0.901547	0.114201	2443.16	4563.99	3603.8	8141.56	2902.65	2569.79	5602.16	1774.7	3157.69	2397.1	4992	5628	2188	4971	4440	1845	3346	2080	high
217	hsa-miR-497-5p	CAGCAGCACACTGTGGTTTGT	down	0.635489	-0.654061	0.11492	496.821	315.725	206.468	326.936	331.656	369.106	344.457	362.636	611.531	516.298	286	226	250	714	273	377	648	448	middle
218	hsa-miR-345-5p_R-1	GCTGACTCCTAGTCCAGGGCT	down	0.7664	-0.38383	0.114931	1443.29	1106.14	851.86	1637.57	1182.02	1061.83	797.425	1344.73	1332.53	1652.62	1180	1132	891	2054	632	1398	1412	1434	middle
219	hsa-miR-92a-3p	TATTGCACTTGTCCCGGCCTGT	up	1.74595	0.804015	0.115289	81616	142498	103027	208670	110843	70940	219008	104316	71534.9	68996.7	142714	144247	83553	137226	173575	108448	75801	59869.5	high
220	hsa-miR-1294_R-2	TGTGAGGTTGGCATTGTTGT	up	3.03383	1.60114	0.115427	64.9727	197.116	132.111	418.072	102.15	59.4499	273.799	79.8375	52.8483	62.2324	183	289	77	115	217	83	56	54	middle
221	hsa-miR-26a-2-3p	CCTATTCTTGATTACTTGTTTC	down	0.529994	-0.915953	0.116357	53.1152	28.1507	25.267	8.6797	31.8389	43.4243	31.5437	44.2473	73.6102	41.4883	35	6	24	84	25	46	78	36	middle
222	hsa-miR-25-5p	AGGCGGAGACTTGGGCAATTG	down	0.686228	-0.543239	0.117117	165.859	113.817	59.1971	189.507	110.11	87.8825	122.39	192.38	131.177	174.02	82	131	83	170	97	200	139	151	middle
223	hsa-miR-487a-3p	AATCATACAGGGACATCCAGTT	down	0.536596	-0.898092	0.118073	75.3539	40.4346	43.3149	17.3594	19.8993	83.7468	37.8524	75.9899	50.9609	99.1108	60	12	15	162	30	79	54	86	middle
224	PC-5p-58721_37	TGGCTGTGCCATCCCAGGGACC	up	inf	inf	0.118293	0	9.193	23.8232	0	6.63311	15.5087	0	0	0	0	33	0	5	30	0	0	0	0	middle
225	hsa-miR-30c-2-3p	CTGGGAGAAGGCTGTTTACTCT	down	0.384354	-1.37949	0.120408	90.084	34.6241	4.33149	82.4572	29.1857	15.5087	41.6377	60.5996	135.896	73.7569	6	57	22	30	33	63	144	64	middle
226	hsa-miR-96-5p_R-2	TTTGGCACTAGCACATTTTTG	up	3.59901	1.8476	0.121044	3771.32	13573	10848.2	21974.1	4801.05	2109.7	28131.9	3658.1	4074.04	3581.82	15027	15190	3619	4081	22296	3803	4317	3108	high
227	hsa-miR-3614-5p_R-1	CCACTTGGATCTGAAGGCTGCC	down	0.187316	-2.41646	0.121515	31.4973	5.89994	8.66299	0	13.2662	0	7.57049	30.7807	14.1558	49.5554	12	0	10	0	6	32	15	43	middle
228	hsa-miR-486-5p_R-1	TCCTGTACTGAGCTGCCCCGA	up	2.87006	1.52108	0.121878	106827	306601	195107	634419	179497	77242.7	446740	103194	126960	90328	270263	438554	135304	149418	354064	107282	134532	78379	high
229	hsa-miR-150-3p_R-1	CTGGTACAGGCCTGGGGGACA	down	0.312927	-1.6761	0.122038	878.393	274.873	210.077	248.818	303.797	158.705	452.968	1226.42	419.955	988.803	291	172	229	307	359	1275	445	858	middle
230	hsa-miR-1255b-5p	CGGATGAGCAAAGAAAGTGGTT	up	3.33685	1.73849	0.122911	6.34144	21.1604	14.7993	49.9083	13.2662	8.27129	19.5571	0	10.3809	8.64339	20.5	34.5	10	16	15.5	0	11	7.5	middle
231	hsa-miR-885-3p_R-1	AGGCAGCGGGGTGTAGTGGAT	up	inf	inf	0.122994	0	3.84167	6.49724	10.1263	0	2.58478	0	0	0	0	9	7	0	5	0	0	0	0	middle
232	hsa-miR-4433a-3p	ACAGGAGTGGGGGTGGGACAT	up	inf	inf	0.123155	0	7.61927	18.0479	15.9128	0	4.13565	0	0	0	0	25	11	0	8	0	0	0	0	middle
233	hsa-miR-598-3p	TACGTCATCGTTGTCATCGTCA	up	1.4734	0.559152	0.123195	410.935	605.473	621.569	620.599	372.781	607.423	804.995	258.751	519.99	454.066	861	429	281	1175	638	269	551	394	middle
234	hsa-miR-6891-5p_L+1R+1	GTAAGGAGGGGGATGAGGGGT	up	inf	inf	0.123315	0	5.00203	3.60958	0	7.95973	13.4408	0	0	0	0	5	0	6	26	0	0	0	0	middle
235	hsa-miR-132-5p	ACCGTGGCTTTCGATTGTTACT	down	0.618092	-0.694106	0.123475	93.291	57.6624	53.4217	115.729	61.0246	25.3308	32.8055	115.428	74.5539	89.8912	74	80	46	49	26	120	79	78	middle
236	PC-3p-29815_79	TATTGAAAGGCTCCTGGGGA	up	2.26918	1.18217	0.123585	11.8148	26.8099	15.8821	47.7384	29.1857	4.6526	36.5907	11.5428	16.987	6.91471	22	33	22	9	29	12	18	6	middle
237	cgr-miR-1260_L-1R+2_3	TCCCACCGCTGCCACCATA	up	inf	inf	0.125364	0	5.17138	2.88766	13.0196	9.94967	0	0	0	0	0	4	9	7.5	0	0	0	0	0	middle
238	cgr-miR-1260_L-1R+2_1	TCCCACCGCTGCCACCAAA	up	inf	inf	0.125364	0	5.17138	2.88766	13.0196	9.94967	0	0	0	0	0	4	9	7.5	0	0	0	0	0	middle
239	cgr-miR-1260_L-1R+2_2	TCCCACCGCTGCCACCAAT	up	inf	inf	0.125364	0	5.17138	2.88766	13.0196	9.94967	0	0	0	0	0	4	9	7.5	0	0	0	0	0	middle
240	PC-5p-353142_6	AAAAAGATTGAGGCCATGGTAG	up	inf	inf	0.125728	0	2.83082	3.60958	0	7.95973	2.58478	0	0	0	0	5	0	6	5	0	0	0	0	low
241	PC-3p-183616_10	TGGCCCAAGACCTCAGACCAC	up	inf	inf	0.126701	0	2.01349	1.80479	0	0	2.58478	5.67787	0	0	0	2.5	0	0	5	4.5	0	0	0	low
242	hsa-mir-5695-p5	ATCTAGATTCTTCTTGGCC	up	inf	inf	0.126863	0	5.59937	5.77532	15.9128	0	0	6.30874	0	0	0	8	11	0	0	5	0	0	0	middle
243	hsa-miR-6735-5p_R-4	CAGGGCAGAGGGCACAGGAAT	up	4.88894	2.28952	0.126944	6.63935	32.4594	25.989	79.564	13.2662	3.10173	40.3759	0	14.1558	5.76226	36	55	10	6	32	0	15	5	middle
244	hsa-miR-935_L-1	CAGTTACCGCTTCCGCTACCGC	down	0.0260495	-5.2626	0.127048	23.8142	0.620347	0	0	0	3.10173	0	29.8188	35.8614	5.76226	0	0	0	6	0	31	38	5	middle
245	hsa-miR-190b-5p	TGATATGTTTGATATTGGGTTG	down	0.585335	-0.772666	0.127192	24.8003	14.5165	12.9945	23.1459	19.8993	16.5426	0	25.9712	31.1428	17.2868	18	16	15	32	0	27	33	15	middle
246	hsa-miR-129-5p	CTTTTTGCGGTCTGGGCTTGC	up	3.79349	1.92353	0.127577	1.12221	4.25711	0	5.06316	7.95973	2.58478	5.67787	3.36664	0	0	0	3.5	6	5	4.5	3.5	0	0	low
247	hsa-miR-7-5p	TGGAAGACTAGTGATTTTGTTGTT	up	1.95949	0.970478	0.12784	381.602	747.745	529.645	1429.74	292.741	674.455	812.145	327.045	379.061	438.7	733.667	988.333	220.667	1304.67	643.667	340	401.667	380.667	middle
248	hsa-miR-3136-5p_R-4	CTGACTGAATAGGTAGGGT	up	inf	inf	0.128432	0	6.04031	15.1602	0	11.9396	3.10173	0	0	0	0	21	0	9	6	0	0	0	0	middle
249	PC-5p-69307_30	TGTGGTCTGGGGTCTTGGGA	up	inf	inf	0.129254	0	12.4606	0	36.1654	6.63311	3.10173	16.4027	0	0	0	0	25	5	6	13	0	0	0	middle
250	mmu-miR-486b-5p_R+2	TCCTGTACTGAGCTGCCCCGAGGT	up	3.23363	1.69315	0.129591	5.90584	19.0973	4.33149	40.5053	13.2662	12.1485	25.235	0	13.6839	4.03358	6	28	10	23.5	20	0	14.5	3.5	middle
251	hsa-miR-574-5p_R-2	TGAGTGTGTGTGTGTGAGTGT	up	1.30623	0.38541	0.129619	673.246	879.415	697.37	1157.29	830.466	628.101	1083.84	583.872	755.92	679.946	966	800	626	1215	859	607	801	590	middle
252	hsa-miR-331-5p_R-2	CTAGGTATGGTCCCAGGGAT	up	2.02601	1.01864	0.129738	334.724	678.153	431.705	1319.32	497.483	324.648	817.613	264.522	350.12	389.529	598	912	375	628	648	275	371	338	middle
253	hsa-miR-152-3p	TCAGTGCATGACAGAACTTGG	up	1.36959	0.453742	0.129892	3278.2	4489.78	5576.08	2360.88	5050.45	5461.12	4000.37	2761.61	3895.68	3177.31	7724	1632	3807	10564	3170.5	2871	4128	2757	high
254	hsa-miR-204-5p	TTCCCTTTGTCATCCTATGCCT	down	0.263225	-1.92563	0.131936	459.223	120.879	66.4162	157.681	120.723	113.213	146.363	733.928	299.159	344.583	92	109	91	219	116	763	317	299	middle
255	hsa-miR-145-5p	GTCCAGTTTTCCCAGGAATCCCT	down	0.325848	-1.61773	0.132515	348.184	113.455	51.9779	169.254	87.5571	226.944	31.5437	227.97	268.016	548.567	72	117	66	439	25	237	284	476	middle
256	PC-3p-85323_22	TTTCTAGCCTCTCTGCCAAGT	up	inf	inf	0.132783	0	5.47493	5.77532	15.9128	0	5.68651	0	0	0	0	8	11	0	11	0	0	0	0	middle
257	hsa-miR-3163_R-1	TATAAAATGAGGGCAGTAAGA	up	inf	inf	0.133455	0	4.85346	8.66299	13.0196	0	2.58478	0	0	0	0	12	9	0	5	0	0	0	0	middle
258	hsa-miR-363-5p	CGGGTGGATCACGATGCAATTT	up	3.5309	1.82004	0.134344	5.65937	19.9827	3.60958	20.2526	47.7584	11.89	16.4027	0	6.60604	10.3721	5	14	36	23	13	0	7	9	middle
259	hsa-mir-4795-p3	TCAATATTATTAGCCACTTCT	up	inf	inf	0.134471	0	5.45499	5.05341	15.9128	0	0	6.30874	0	0	0	7	11	0	0	5	0	0	0	middle
260	mmu-mir-6240-p5_1ss2TA_1	AAGTGATTTCTGCCCAGTG	up	2.53143	1.33995	0.134484	76.9784	194.865	62.8066	70.8843	168.481	293.631	378.524	116.39	39.6362	74.9094	87	49	127	568	300	121	42	65	middle
261	mmu-mir-6240-p5_1ss2TA_2	AATTCTGCCCAGTGCTCTG	up	2.53143	1.33995	0.134484	76.9784	194.865	62.8066	70.8843	168.481	293.631	378.524	116.39	39.6362	74.9094	87	49	127	568	300	121	42	65	middle
262	PC-3p-63473_33	CGCGTGGCCTGCTGGGAGTTGT	up	inf	inf	0.134722	0	4.97654	14.4383	0	0	4.13565	6.30874	0	0	0	20	0	0	8	5	0	0	0	middle
263	hsa-miR-29b-1-5p_R-1	GCTGGTTTCATATGGTGGTTTAG	down	0.175489	-2.51055	0.138073	55.6899	9.77296	20.9355	7.23309	6.63311	7.75434	6.30874	87.5327	20.7618	58.775	29	5	5	15	5	91	22	51	middle
264	hsa-mir-9901-p5	GTCCCGGTCGCCGCGGTTCG	up	inf	inf	0.138698	0	14.4589	6.49724	44.8451	10.613	10.3391	0	0	0	0	9	31	8	20	0	0	0	0	middle
265	hsa-miR-16-2-3p_L+1R-2	ACCAATATTACTGTGCTGCTT	up	2.22509	1.15387	0.14002	9498.33	21134.7	16905.1	40506.7	9255.84	8485.31	30520.4	5485.7	12481.6	10527.6	23417	28001	6977	16414	24189	5703	13226	9135	high
266	PC-3p-6039_496	TTTGGGGATTCTAAGAGGAAG	up	3.50641	1.80999	0.140414	65.8104	230.758	147.993	325.489	111.436	35.153	533.719	31.7426	58.5106	107.178	205	225	84	68	423	33	62	93	middle
267	hsa-miR-1179_R+1	AAGCATTCTTTCATTGGTTGGT	up	inf	inf	0.141109	0	4.90076	5.77532	0	14.5928	4.13565	0	0	0	0	8	0	11	8	0	0	0	0	middle
268	PC-3p-165277_11	TTGGGTCTCTCCTGCTTCCAC	up	inf	inf	0.142141	0	4.88475	0	0	7.95973	2.58478	13.8792	0	0	0	0	0	6	5	11	0	0	0	middle
269	hsa-miR-548s_R-2	ATGGCCAAAACTGCAGTTATT	up	inf	inf	0.144565	0	6.88999	0	10.1263	0	4.13565	20.188	0	0	0	0	7	0	8	16	0	0	0	middle
270	hsa-miR-26b-3p_R+1	CCTGTTCTCCATTACTTGGCTC	down	0.844672	-0.243537	0.145363	559.04	472.205	486.571	541.035	501.463	455.955	376.001	594.453	602.093	480.572	674	374	378	882	298	618	638	417	middle
271	oga-miR-100_R+1_1ss22GA	AACCCGTAGATCCGAACTTGTAA	down	0.233962	-2.09566	0.145547	13.9594	3.26596	0	10.1263	0	6.20347	0	13.4666	22.6493	5.76226	0	7	0	12	0	14	24	5	middle
272	hsa-miR-299-3p	TATGTGGGATGGTAAACCGCTT	up	2.12486	1.08737	0.145973	36.9751	78.5671	97.4586	0	98.1701	132.858	64.3492	50.0187	42.4674	18.4392	135	0	74	257	51	52	45	16	middle
273	hsa-miR-11400_1ss20TC	TCGGCTGTGTATCTCTGTGCC	up	1.74694	0.80483	0.14784	316.842	553.503	550.822	121.516	762.808	881.926	450.444	346.283	295.384	308.857	763	84	575	1706	357	360	313	268	middle
274	PC-5p-50131_46	AGGAAATAAGAGAGAAAAGAA	up	inf	inf	0.14807	0	7.6832	4.33149	0	0	11.373	22.7115	0	0	0	6	0	0	22	18	0	0	0	middle
275	hsa-miR-3115	ATATGGGTTTACTAGTTGGT	up	5.79145	2.53392	0.148309	1.88744	10.931	28.8766	0	13.2662	6.20347	6.30874	0	5.66232	0	40	0	10	12	5	0	6	0	middle
276	hsa-miR-425-3p_L+1R-1	CATCGGGAATGTCGTGTCCGCC	up	1.22481	0.292554	0.148599	1981.07	2426.43	2686.25	1805.38	2697.02	2734.18	2209.32	1736.23	2352.69	1854.29	3721	1248	2033	5289	1751	1805	2493	1609	middle
277	hsa-miR-5586-3p	CAGAGTGACAAGCTGGTTAAAG	up	inf	inf	0.149184	0	9.62429	21.6575	0	23.8792	2.58478	0	0	0	0	30	0	18	5	0	0	0	0	middle
278	hsa-miR-526b-5p_R-4	CTCTTGAGGGAAGCACTTT	down	0.0790079	-3.66186	0.149892	23.7569	1.87698	9.3849	0	0	0	0	43.2854	14.1558	13.8294	13	0	0	0	0	45	15	12	middle
279	PC-5p-53390_42	AGGGCTGGGCCTAGGGGTC	up	inf	inf	0.150758	0	4.30204	0	0	4.64318	3.61869	13.2484	0	0	0	0	0	3.5	7	10.5	0	0	0	middle
280	hsa-miR-339-5p_R-3	TCCCTGTCCTCCAGGAGCTC	up	1.24601	0.317315	0.15105	10919.6	13606	16278.5	10558.9	18055.3	12382.1	10755.1	10523.2	11242.5	10993.2	22549	7299	13610	23952	8524	10940	11913	9539	high
281	hsa-miR-15a-5p_R-1	TAGCAGCACATAATGGTTTGT	up	1.68764	0.755005	0.151146	6001.33	10128.1	7965.62	18021.2	6613.21	5503.51	12536.7	4689.25	6427.68	6887.05	11034	12457.5	4985	10646	9936	4875	6811	5976	high
282	eca-miR-451_R-1	AAACCGTTACCATTACTGTGT	up	2.27762	1.18753	0.151203	10.133	23.079	20.2136	34.7188	21.226	5.16956	34.0672	0	18.8744	11.5245	28	24	16	10	27	0	20	10	middle
283	hsa-miR-665_R+2	ACCAGGAGGCTGAGGCCCCTCT	down	0.453197	-1.14179	0.151244	58.6206	26.5667	41.8711	10.1263	25.2058	36.7039	18.9262	79.8375	66.0604	29.9637	58	7	19	71	15	83	70	26	middle
284	hsa-miR-29b-3p_R-3	TAGCACCATTTGAAATCAGT	down	0.439773	-1.18517	0.151775	1203.09	529.088	350.911	892.925	517.383	523.676	360.545	819.537	973.29	1816.46	486.083	617.25	390	1013	285.75	852	1031.33	1576.17	middle
285	PC-5p-34780_67	AATCCTCACTTTGAATCCATGT	down	0.389631	-1.35982	0.153617	34.162	13.3106	36.0958	0	6.63311	14.9917	8.83224	15.3904	38.6925	48.403	50	0	5	29	7	16	41	42	middle
286	hsa-miR-4326_R+3	TGTTCCTCTGTCTCCCAGACTCT	up	1.85952	0.894931	0.154781	48.9318	90.9897	57.7532	143.215	99.4967	97.7046	56.7787	28.8569	86.8222	31.1162	80	99	75	189	45	30	92	27	middle
287	hsa-miR-548j-5p	AAAAGTAATTGCGGTCTTTGGT	up	1.48929	0.574629	0.157137	160.059	238.375	186.306	139.495	357.43	206.007	302.639	199.113	107.045	174.02	258.071	96.4286	269.429	398.5	239.857	207	113.429	151	middle
288	PC-3p-27504_86	AATGGGAACAGCGGCTTA	up	inf	inf	0.157329	0	27.111	0	0	54.3915	6.72042	74.4431	0	0	0	0	0	41	13	59	0	0	0	middle
289	hsa-miR-655-3p	ATAATACATGGTTAACCTCTTT	up	2.61443	1.3865	0.157768	21.1038	55.1746	59.1971	14.4662	55.7181	122.518	23.9732	10.5809	37.7488	14.9819	82	10	42	237	19	11	40	13	middle
290	hsa-miR-125a-3p_R-1	ACAGGTGAGGTTCTTGGGAGC	down	0.469189	-1.09176	0.159168	166.503	78.1215	51.256	131.642	83.5772	52.2125	71.9196	247.208	146.277	106.026	71	91	63	101	57	257	155	92	middle
291	hsa-miR-134-5p	TGTGACTGGTTGACCAGAGGGG	up	1.7247	0.786346	0.159481	346.16	597.023	498.122	85.3504	768.114	843.672	789.854	375.14	429.393	233.948	690	59	579	1632	626	390	455	203	middle
292	hsa-miR-382-5p	GAAGTTGTTCGTGGTGGATTCG	up	1.63692	0.710984	0.159504	553.053	905.304	778.225	332.722	1274.88	1181.76	958.929	694.49	692.69	271.979	1078	230	961	2286	760	722	734	236	middle
293	hsa-miR-3120-3p	CACAGCAAGTGTAGACAGGCA	up	2.19254	1.1326	0.160059	88.6412	194.349	205.024	7.23309	263.998	356.699	138.792	69.2567	142.502	54.1652	284	5	199	690	110	72	151	47	middle
294	mmu-mir-1895-p3_1ss3CA	GAAGAGGAGGAGGAGGAA	up	2.5875	1.37156	0.160216	23.04	59.616	36.0958	131.642	74.2909	11.89	44.1612	40.3997	16.0432	12.677	50	91	56	23	35	42	17	11	middle
295	hsa-miR-483-3p_L-1R+2	CACTCCTCTCCTCCCGTCTTCT	down	0.095251	-3.39212	0.160797	698.977	66.5783	61.3628	56.4181	66.3311	80.6451	68.1344	1261.05	295.384	540.5	85	39	50	156	54	1311	313	469	middle
296	PC-5p-113504_16	ATGATCTGGGTTGGGGAC	up	inf	inf	0.16192	0	4.13155	5.05341	13.0196	0	2.58478	0	0	0	0	7	9	0	5	0	0	0	0	middle
297	PC-5p-67289_31	CGCCGCGGCGGCCGTCGGGTGT	up	3.07714	1.62159	0.162696	2.83116	8.71188	9.3849	12.2962	7.95973	6.9789	6.93962	0	8.49348	0	13	8.5	6	13.5	5.5	0	9	0	middle
298	mmu-miR-5126_L-4_1ss18CT	GCGGGGCCGGGGGTGGGG	up	9.14589	3.19312	0.163343	2.68905	24.5938	3.60958	69.4376	14.5928	0	35.3289	0	0	8.06716	5	48	11	0	28	0	0	7	middle
299	hsa-miR-19a-3p	TGTGCAAATCTATGCAAAACTGA	up	1.61237	0.689183	0.163625	1580.64	2548.58	2104.38	4519.23	1272.23	3014.97	1832.06	1522.36	1502.4	1717.15	2915	3124	959	5832.17	1452	1582.67	1592	1490	middle
300	bta-mir-2904-1-p5_1	AGCCTCGGTTGGCCTCGGAT	down	0.329214	-1.6029	0.164054	752.884	247.86	231.735	230.012	303.797	131.824	341.934	1215.84	433.167	609.647	321	159	229	255	271	1264	459	529	middle
301	bta-mir-2904-1-p5_2	AGCGCCGCGGGAGCCTCGG	down	0.329214	-1.6029	0.164054	752.884	247.86	231.735	230.012	303.797	131.824	341.934	1215.84	433.167	609.647	321	159	229	255	271	1264	459	529	middle
302	hsa-miR-501-3p_R-2	AATGCACCCGGGCAAGGATT	up	2.03667	1.02621	0.16434	1230.7	2506.52	2460.77	4979.74	1424.35	597.084	3070.67	1144.66	1341.97	1205.46	3408.67	3442.33	1073.67	1155	2433.67	1190	1422	1046	high
303	efu-miR-9277_L-3	TCGAATCCTGCCGACTACGC	up	2.25502	1.17314	0.165052	32.4226	73.1137	32.4862	78.1173	103.477	13.9578	137.531	10.5809	50.9609	35.726	45	54	78	27	109	11	54	31	middle
304	hsa-miR-550a-3-5p	AGTGCCTGAGGGAGTAAGAG	up	2.11492	1.0806	0.166103	64.2616	135.908	117.191	289.999	64.1201	58.5883	149.643	57.0726	84.6202	51.092	162.333	200.467	48.3333	113.333	118.6	59.3333	89.6667	44.3333	middle
305	hsa-miR-550a-3p	TGTCTTACTCCCTCAGGCACAT	down	0.469397	-1.09112	0.166882	22.3694	10.5002	8.66299	11.5729	4.42207	17.7488	10.094	33.9871	16.987	16.1343	12	8	3.33333	34.3333	8	35.3333	18	14	middle
306	PC-3p-5522_547	GCTTCTACTGACCCGTCT	up	32.1089	5.0049	0.167536	2.51659	80.8047	0	0	18.5727	217.638	167.813	0	7.54976	0	0	0	14	421	133	0	8	0	middle
307	hsa-miR-222-5p_R-1	CTCAGTAGCCAGTGTAGATCC	down	0.447049	-1.1615	0.168912	46.3218	20.7081	20.9355	47.7384	17.2461	8.78825	8.83224	69.2567	44.3548	25.3539	29	33	13	17	7	72	47	22	middle
308	hsa-miR-486-3p	CGGGGCAGCTCAGTACAGGAT	up	2.46096	1.29922	0.169267	586.735	1443.93	1368.75	3377.85	1044.72	369.106	1059.24	516.058	762.998	481.149	1896	2335	787.5	714	839.5	536.5	808.5	417.5	middle
309	mdo-miR-26-5p_R+3	TTCAAGTAATCCAGGATAGGCTAG	down	0.750019	-0.415	0.169321	63.6267	47.7213	33.93	34.7188	55.7181	71.3399	42.8994	76.9518	52.8483	61.0799	47	24	42	138	34	80	56	53	middle
310	PC-5p-77067_26	ATGTTCATGGACTGAAAGACT	up	4.64249	2.2149	0.169481	1.88744	8.76243	0	17.3594	0	8.78825	17.6645	0	5.66232	0	0	12	0	17	14	0	6	0	middle
311	hsa-miR-17-5p	CAAAGTGCTTACAGTGCAGGTAG	up	1.26398	0.337975	0.172299	2562.48	3238.93	2811.14	3118.91	3029.34	4784.94	2450.31	2353.76	2740.09	2593.59	3894	2156	2283.5	9256	1942	2447	2903.5	2250.5	high
312	hsa-miR-106a-5p_1ss1AC	CAAAGTGCTTACAGTGCAGGTAG	up	1.26398	0.337975	0.172299	2562.48	3238.93	2811.14	3118.91	3029.34	4784.94	2450.31	2353.76	2740.09	2593.59	3894	2156	2283.5	9256	1942	2447	2903.5	2250.5	high
313	hsa-miR-708-5p	AAGGAGCTTACAATCTAGCTGGG	down	0.0370493	-4.75441	0.173947	78.7754	2.91857	0	0	14.5928	0	0	109.656	5.66232	121.007	0	0	11	0	0	114	6	105	middle
314	hsa-miR-1287-5p	TGCTGGATCAGTGGTTCGAGTC	up	1.43827	0.524334	0.17471	160.728	231.171	299.595	296.557	216.239	213.503	129.96	106.771	157.601	217.813	415	205	163	413	103	111	167	189	middle
315	hsa-mir-3143-p3	CAACTCTTTACAATGTTTCT	up	inf	inf	0.17597	0	14.1852	0	23.1459	0	3.61869	44.1612	0	0	0	0	16	0	7	35	0	0	0	middle
316	pal-miR-10001-5p_1ss2AT	GTGGGCGGGCGGGGCCGGG	up	2.48911	1.31563	0.17623	15.3298	38.1575	44.7588	59.3113	15.9195	16.5426	54.2552	36.5521	9.4372	0	62	41	12	32	43	38	10	0	middle
317	hsa-miR-4732-5p	TGTAGAGCAGGGAGCAGGAAGCT	up	2.5917	1.3739	0.17659	149.857	388.385	233.179	455.685	281.244	64.6195	907.197	73.1042	163.264	213.204	323	315	212	125	719	76	173	185	middle
318	PC-3p-91593_21	CTCCCACCACAACCCCTGCAGT	down	-inf	-inf	0.17723	10.2269	0	0	0	0	0	0	20.1999	4.7186	5.76226	0	0	0	0	0	21	5	5	middle
319	PC-5p-185967_10	GAGAATGCAGGCATGAGTA	up	inf	inf	0.177808	0	2.89045	7.21915	7.23309	0	0	0	0	0	0	10	5	0	0	0	0	0	0	low
320	tch-let-7a-5p	TAAGGTAGTAGATTGTATAGTT	up	inf	inf	0.177808	0	1.44565	3.60958	0	0	3.61869	0	0	0	0	5	0	0	7	0	0	0	0	low
321	hsa-miR-490-5p	CCATGGATCTCCAGGTGGGT	up	inf	inf	0.177809	0	9.53183	0	0	23.8792	23.78	0	0	0	0	0	0	18	46	0	0	0	0	middle
322	PC-3p-154403_12	TCCTGGGCCGCACGCGCG	up	inf	inf	0.177828	0	2.50244	0	0	0	6.20347	6.30874	0	0	0	0	0	0	12	5	0	0	0	low
323	hsa-miR-4644_R-2	TGGAGAGAGAAAAGAGACAGA	up	inf	inf	0.177848	0	3.13908	7.94107	0	0	7.75434	0	0	0	0	11	0	0	15	0	0	0	0	low
324	PC-3p-189830_10	TCCTCCCAGCCTGGCCTGAGT	up	inf	inf	0.177856	0	3.14281	0	0	7.95973	7.75434	0	0	0	0	0	0	6	15	0	0	0	0	low
325	hsa-mir-548aw-p3_1ss9GA	AAAACCGCAATGACTTTTG	up	inf	inf	0.177861	0	0.597484	0	0	0	1.47332	1.5141	0	0	0	0	0	0	2.85	1.2	0	0	0	low
326	hsa-miR-7976_R+1	TGCCCTGAGACTTTTGCTCT	up	2.32168	1.21517	0.177882	215.679	500.739	402.107	1150.06	242.772	187.655	521.102	203.922	304.822	138.294	557	795	183	363	413	212	323	120	middle
327	PC-5p-353806_6	TTTTGGCTGGGGCGGCAC	up	inf	inf	0.177956	0	2.96072	0	7.23309	0	0	7.57049	0	0	0	0	5	0	0	6	0	0	0	low
328	hsa-miR-4485-5p_L-1R+3	CCGCCTGCCCAGTGACAC	up	inf	inf	0.17796	0	2.54014	6.49724	0	0	6.20347	0	0	0	0	9	0	0	12	0	0	0	0	low
329	hsa-miR-509-3p	TGATTGGTACGTCTGTGGGTAG	up	inf	inf	0.177968	0	1.47896	3.60958	0	0	0	3.78524	0	0	0	5	0	0	0	3	0	0	0	low
330	hsa-miR-3675-5p_L-1R-1	ATGGGGCTTCTGTAGAGATTT	up	inf	inf	0.177975	0	6.2146	15.1602	15.9128	0	0	0	0	0	0	21	11	0	0	0	0	0	0	middle
331	hsa-miR-219b-3p_R-4	AGAATTGCGTTTGGACAAT	up	inf	inf	0.178151	0	3.58987	8.66299	0	9.28636	0	0	0	0	0	12	0	7	0	0	0	0	0	low
332	hsa-miR-4708-3p_R-2_1ss20GT	AGCAAGGCGGCATCTCTCTT	up	inf	inf	0.178293	0	1.9412	5.05341	0	0	4.6526	0	0	0	0	7	0	0	9	0	0	0	0	low
333	PC-3p-114312_16	CTTACGTTCTGGGCTACAC	up	inf	inf	0.17834	0	6.10113	0	15.9128	14.5928	0	0	0	0	0	0	11	11	0	0	0	0	0	middle
334	PC-3p-261463_8	AACACCGGCATGAATGAAGCAGT	up	inf	inf	0.178362	0	2.41681	5.77532	0	0	0	6.30874	0	0	0	8	0	0	0	5	0	0	0	low
335	PC-3p-229499_8	TCCTCTGAAAAAGCCTCCTACA	up	inf	inf	0.178362	0	2.41681	5.77532	0	0	0	6.30874	0	0	0	8	0	0	0	5	0	0	0	low
336	hsa-miR-1296-5p_R-2	TTAGGGCCCTGGCTCCATCT	up	1.28938	0.366675	0.178587	413.955	533.744	407.16	701.609	671.271	496.277	392.404	432.854	479.41	329.601	564	485	506	960	311	450	508	286	middle
337	hsa-miR-6862-5p	CGGGCATGCTGGGAGAGACTTT	up	inf	inf	0.178633	0	2.74692	6.49724	0	0	7.23738	0	0	0	0	9	0	0	14	0	0	0	0	low
338	hsa-miR-4642	ATGGCATCGTCCCCTGGTGGCT	up	inf	inf	0.178709	0	4.38241	0	11.5729	0	10.3391	0	0	0	0	0	8	0	20	0	0	0	0	middle
339	PC-5p-199663_10	TGGCCTACCGGTGACCCGA	up	inf	inf	0.179094	0	2.70558	7.21915	0	0	0	6.30874	0	0	0	10	0	0	0	5	0	0	0	low
340	rno-miR-3590-3p	TAGCACAATGTGAAAAGAGCTC	up	inf	inf	0.179118	0	1.54904	3.60958	0	0	4.13565	0	0	0	0	5	0	0	8	0	0	0	0	low
341	PC-5p-142385_13	ACTCTAGACTGGGCAACAGAGTGT	up	inf	inf	0.179118	0	1.54904	3.60958	0	0	4.13565	0	0	0	0	5	0	0	8	0	0	0	0	low
342	PC-5p-250715_8	AAAGTGGCTTTTAAGAGATGG	up	inf	inf	0.179165	0	2.48169	5.77532	0	6.63311	0	0	0	0	0	8	0	5	0	0	0	0	0	low
343	hsa-miR-3661_R+1	TGACCTGGGACTCGGACAGCTGA	up	inf	inf	0.179434	0	1.34226	3.60958	0	0	3.10173	0	0	0	0	5	0	0	6	0	0	0	0	low
344	hsa-miR-34a-3p_L-1	AATCAGCAAGTATACTGCCCT	up	inf	inf	0.17946	0	2.81355	6.49724	0	0	0	7.57049	0	0	0	9	0	0	0	6	0	0	0	low
345	hsa-miR-3202_R-1	TGGAAGGGAGAAGAGCTTTAA	up	inf	inf	0.17946	0	2.34462	5.41437	0	0	0	6.30874	0	0	0	7.5	0	0	0	5	0	0	0	low
346	hsa-miR-3120-5p_R-1	CCTGTCTGTGCCTGCTGTAC	up	4.91698	2.29777	0.179552	3.46031	17.0143	42.593	0	0	24.8139	17.6645	0	10.3809	0	59	0	0	48	14	0	11	0	middle
347	mmu-miR-434-5p	GCTCGACTCATGGTTTGAACCA	up	inf	inf	0.179562	0	3.83427	0	0	0	10.3391	8.83224	0	0	0	0	0	0	20	7	0	0	0	middle
348	PC-3p-80482_24	TTTTATAATATGGACCCTTCTGT	up	inf	inf	0.179775	0	2.9323	7.94107	0	0	6.72042	0	0	0	0	11	0	0	13	0	0	0	0	low
349	hsa-miR-32-5p_R-1	TATTGCACATTACTAAGTTGC	up	1.68737	0.754776	0.179908	779.412	1315.16	1082.87	2437.55	424.519	1153.33	1477.51	740.661	691.747	905.827	1500	1685	320	2231	1171	770	733	786	middle
350	PC-3p-100983_18	CGGGCCACTGTGCACCTGC	up	inf	inf	0.17992	0	4.64609	0	0	10.613	0	12.6175	0	0	0	0	0	8	0	10	0	0	0	middle
351	PC-3p-192553_10	TGGGCTGTTACTGCTGGGACAGGT	up	inf	inf	0.17992	0	4.64609	0	0	10.613	0	12.6175	0	0	0	0	0	8	0	10	0	0	0	middle
352	hsa-miR-3198	GTGGAGTCCTGGGGAATGGAGA	up	inf	inf	0.179968	0	1.90188	0	4.33985	0	5.16956	0	0	0	0	0	3	0	10	0	0	0	0	low
353	PC-3p-289704_7	TCCGGCTGGACCTTTCCTT	up	inf	inf	0.180744	0	3.37137	0	0	9.28636	0	7.57049	0	0	0	0	0	7	0	6	0	0	0	low
354	PC-3p-120859_15	AAGGCTGAGGCGTGATGA	up	inf	inf	0.180802	0	2.81262	0	0	0	7.75434	6.30874	0	0	0	0	0	0	15	5	0	0	0	low
355	hsa-miR-550a-3-5p_R+1	AGTGCCTGAGGGAGTAAGAGC	up	3.53391	1.82127	0.180953	48.0713	169.88	123.688	466.486	83.3561	66.6011	109.267	17.1538	74.2393	52.8207	171.333	322.467	62.8333	128.833	86.6	17.8333	78.6667	45.8333	middle
356	hsa-miR-146b-3p	GCCCTGTGGACTCAGTTCTGGT	down	0.636977	-0.650687	0.180997	213.318	135.879	93.1271	201.08	149.908	88.9164	146.363	266.446	134.952	238.557	129	139	113	172	116	277	143	207	middle
357	hsa-let-7g-3p_R+1	CTGTACAGGCCACTGCCTTGCT	down	0.56888	-0.813804	0.181234	88.2397	50.1978	75.8011	54.9715	13.2662	29.9834	76.9666	118.313	51.9046	94.501	105	38	10	58	61	123	55	82	middle
358	hsa-miR-548h-3p_R-1_1ss4AG	CAAGAACCGCAATTACTTTTGC	up	1.57588	0.656159	0.181394	23.173	36.5178	52.748	55.0811	20.1204	24.7363	29.9034	15.3369	32.4582	21.7237	73.0667	38.0758	15.1667	47.85	23.7	15.9444	34.3939	18.85	middle
359	hsa-miR-9983-3p	TTTTTTGCTGGAACATTTCTGG	up	inf	inf	0.181474	0	2.33336	6.49724	0	0	5.16956	0	0	0	0	9	0	0	10	0	0	0	0	low
360	hsa-miR-3617-5p	AAAGACATAGTTGCAAGATGGG	up	inf	inf	0.181839	0	3.60701	7.94107	0	0	0	10.094	0	0	0	11	0	0	0	8	0	0	0	middle
361	PC-3p-99516_19	CAACGGGCACTGACTGTCCGA	up	inf	inf	0.181839	0	3.60701	7.94107	0	0	0	10.094	0	0	0	11	0	0	0	8	0	0	0	middle
362	dno-miR-144-3p_L+4R-2	CTACTACAGTATAGATGATGTAC	up	inf	inf	0.181862	0	2.58392	0	7.23309	0	5.68651	0	0	0	0	0	5	0	11	0	0	0	0	low
363	hsa-miR-6805-5p	TAGGGGGCGGCTTGTGGAGTGT	up	inf	inf	0.181907	0	21.898	18.0479	73.7775	0	0	17.6645	0	0	0	25	51	0	0	14	0	0	0	middle
364	hsa-miR-5585-3p	CTGAATAGCTGGGACTACAGGT	up	inf	inf	0.181942	0	5.41004	15.1602	0	0	11.89	0	0	0	0	21	0	0	23	0	0	0	0	middle
365	hsa-miR-4521_R+2	GCTAAGGAAGTCCTGTGCTCAGTT	up	5.4432	2.44445	0.182279	1.57287	8.56143	0	21.6993	6.63311	14.4748	0	0	4.7186	0	0	15	5	28	0	0	5	0	middle
366	PC-5p-2112_1544	ACTTGTGTAGCTGGCCTC	up	13.4479	3.74931	0.182429	22.9522	308.659	0	47.7384	14.5928	688.585	792.378	48.0949	20.7618	0	0	33	11	1332	628	50	22	0	middle
367	hsa-miR-6783-3p	TTCCTGGGCTTCTCCTCTGTAG	up	inf	inf	0.182919	0	2.66916	5.77532	0	0	0	7.57049	0	0	0	8	0	0	0	6	0	0	0	low
368	PC-5p-258447_8	CCAACTGTTTAACAAAAACA	up	inf	inf	0.182919	0	2.66916	5.77532	0	0	0	7.57049	0	0	0	8	0	0	0	6	0	0	0	low
369	bta-mir-2904-1-p3_2	CTCGGATAGCCGGTCCCCCG	down	0.51195	-0.965925	0.182943	111.9	57.2871	19.4917	63.6512	37.1454	36.1869	129.96	167.37	83.0474	85.2814	27	44	28	70	103	174	88	74	middle
370	bta-mir-2904-1-p3_1	CGCCGCGGGAGCCTCGGTT	down	0.51195	-0.965925	0.182943	111.9	57.2871	19.4917	63.6512	37.1454	36.1869	129.96	167.37	83.0474	85.2814	27	44	28	70	103	174	88	74	middle
371	PC-3p-288397_7	CGGGCTGCGTCTCCTCCTCCTT	up	inf	inf	0.182969	0	2.3373	5.05341	0	6.63311	0	0	0	0	0	7	0	5	0	0	0	0	0	low
372	hsa-mir-4659b-p3	CTTCTTAGACATGGCAGCTTCA	up	1.72121	0.783424	0.183008	36.6181	63.0275	97.4586	41.9519	27.8591	84.7807	63.0874	17.3142	34.9176	57.6226	135	29	21	164	50	18	37	50	middle
373	hsa-miR-4747-5p	AGGGAAGGAGGCTTGGTCTTAG	up	inf	inf	0.183091	0	7.99151	0	0	17.2461	0	22.7115	0	0	0	0	0	13	0	18	0	0	0	middle
374	hsa-miR-24-2-5p_L+1R-1	GTGCCTACTGAGCTGAAACACA	down	0.630364	-0.665743	0.183149	528.781	333.325	262.055	321.149	287.877	420.802	374.739	329.931	650.223	606.19	363	222	217	814	297	343	689	526	middle
375	hsa-miR-5001-3p_R-1	TTCTGCCTCTGTCCAGGTCCT	up	2.47424	1.30699	0.183196	22.2592	55.0747	56.3094	117.176	30.5123	19.6443	51.7317	0	47.186	19.5917	78	81	23	38	41	0	50	17	middle
376	hsa-miR-197-5p_R-1	CGGGTAGAGAGGGCAGTGGGAG	up	3.28716	1.71684	0.183461	7.01756	23.0679	12.9945	60.7579	17.2461	15.5087	8.83224	15.3904	5.66232	0	18	42	13	30	7	16	6	0	middle
377	PC-3p-299010_7	TGCCTGCCCTCTTCCTCCAGA	up	inf	inf	0.183514	0	3.09307	0	0	6.63311	0	8.83224	0	0	0	0	0	5	0	7	0	0	0	low
378	PC-5p-152249_12	TAAAAACACAGGACTCTGCT	up	inf	inf	0.183514	0	3.09307	0	0	6.63311	0	8.83224	0	0	0	0	0	5	0	7	0	0	0	low
379	hsa-miR-4685-3p_R-2	TCTCCCTTCCTGCCCTGGCT	up	2.73884	1.45357	0.183866	17.9218	49.085	24.5451	82.4572	22.5526	12.4069	103.463	0	22.6493	31.1162	34	57	17	24	82	0	24	27	middle
380	rno-miR-1843b-5p_L+1R-2_1ss19AG	TATGGAGGTCTCTGTCTGGCTT	up	1.41383	0.49961	0.184037	266.272	376.464	464.192	245.925	537.282	436.828	198.094	238.551	327.471	232.795	643	170	405	845	157	248	347	202	middle
381	hsa-miR-371a-5p_R+2	ACTCAAACTGTGGGGGCACTTT	up	inf	inf	0.184243	0	2.19227	0	0	0	4.6526	6.30874	0	0	0	0	0	0	9	5	0	0	0	low
382	mmu-miR-5119_1ss5TA	CATCACATCCTGGGGCTGG	up	inf	inf	0.184243	0	1.09613	0	0	0	2.3263	3.15437	0	0	0	0	0	0	4.5	2.5	0	0	0	low
383	hsa-miR-4697-3p_R-2	TGTCAGTGACTCCTGCCCCTTG	up	inf	inf	0.184856	0	2.99769	0	8.6797	0	0	6.30874	0	0	0	0	6	0	0	5	0	0	0	low
384	hsa-miR-380-5p_L+1R-1	ATGGTTGACCATAGAACATGCG	up	inf	inf	0.185509	0	1.23887	3.60958	0	0	2.58478	0	0	0	0	5	0	0	5	0	0	0	0	low
385	hsa-miR-3677-3p	CTCGTGGGCTCTGGCCACGGCC	up	inf	inf	0.185509	0	2.72552	7.94107	0	0	5.68651	0	0	0	0	11	0	0	11	0	0	0	0	low
386	hsa-miR-6734-3p_R-1	CCCTTCCCTCACTCTTCTCTCA	up	inf	inf	0.185509	0	2.47774	7.21915	0	0	5.16956	0	0	0	0	10	0	0	10	0	0	0	0	low
387	PC-5p-191839_10	GTTCACTCTGGTGCTTTGTCTT	up	inf	inf	0.185509	0	2.47774	7.21915	0	0	5.16956	0	0	0	0	10	0	0	10	0	0	0	0	low
388	hsa-miR-4504_L-2R+1	TGACAATAGAGATGAACATGT	up	inf	inf	0.185535	0	9.21964	0	30.379	0	3.10173	12.6175	0	0	0	0	21	0	6	10	0	0	0	middle
389	PC-5p-132462_14	CTGGCTAGTTGTTGACTATT	up	inf	inf	0.185536	0	1.73399	5.05341	3.61654	0	0	0	0	0	0	7	2.5	0	0	0	0	0	0	low
390	PC-3p-99759_19	CCGTGTTACCTAGATTTGT	up	inf	inf	0.186397	0	3.00714	0	0	0	6.20347	8.83224	0	0	0	0	0	0	12	7	0	0	0	low
391	PC-3p-59897_36	AGACTCTTCTCCCGCTCCA	up	inf	inf	0.186709	0	9.82406	0	28.9323	0	0	20.188	0	0	0	0	20	0	0	16	0	0	0	middle
392	hsa-miR-942-3p	CACATGGCCGAAACAGAGAAGT	up	6.16322	2.62368	0.186851	3.46031	21.3266	0	54.9715	6.63311	4.6526	40.3759	0	10.3809	0	0	38	5	9	32	0	11	0	middle
393	hsa-miR-548au-5p_R-3	AAAAGTAATTGCGGTTTT	up	1.69997	0.765512	0.187461	14.7989	25.1578	29.1448	46.1884	14.3875	16.6914	19.3768	11.7031	22.3653	10.3284	40.3714	31.9286	10.8452	32.2879	15.3571	12.1667	23.6991	8.96212	middle
394	hsa-mir-548v-p5	AAAAGTAATTGCGGTTTT	up	1.69997	0.765512	0.187461	14.7989	25.1578	29.1448	46.1884	14.3875	16.6914	19.3768	11.7031	22.3653	10.3284	40.3714	31.9286	10.8452	32.2879	15.3571	12.1667	23.6991	8.96212	middle
395	hsa-miR-548b-5p_R-4_1ss12TC	AAAAGTAATTGCGGTTTT	up	1.69997	0.765512	0.187461	14.7989	25.1578	29.1448	46.1884	14.3875	16.6914	19.3768	11.7031	22.3653	10.3284	40.3714	31.9286	10.8452	32.2879	15.3571	12.1667	23.6991	8.96212	middle
396	hsa-miR-511-3p_L+2	TGAATGTGTAGCAAAAGACAGA	down	-inf	-inf	0.187522	4.19234	0	0	0	0	0	0	0	5.66232	6.91471	0	0	0	0	0	0	6	6	low
397	bta-miR-339b_R+2_1	TCCCTGTCCTCCAGGAGCTCGA	down	-inf	-inf	0.187522	3.49362	0	0	0	0	0	0	0	4.7186	5.76226	0	0	0	0	0	0	5	5	low
398	bta-miR-339b_R+2_2	TCCCTGTCCTCCAGGAGCTCTA	down	-inf	-inf	0.187522	3.49362	0	0	0	0	0	0	0	4.7186	5.76226	0	0	0	0	0	0	5	5	low
399	efu-miR-9226_R-1	TCAAGTCCCTGTTCGGGCGCC	down	-inf	-inf	0.187522	2.09617	0	0	0	0	0	0	0	2.83116	3.45735	0	0	0	0	0	0	3	3	low
400	PC-3p-414737_5	CTGTCTCTATTTTGTAGAAGGGA	down	-inf	-inf	0.187522	3.49362	0	0	0	0	0	0	0	4.7186	5.76226	0	0	0	0	0	0	5	5	low
401	mml-mir-4536-p3	TGGTAGATATATGCACGATAT	down	-inf	-inf	0.187756	5.13606	0	0	0	0	0	0	0	8.49348	6.91471	0	0	0	0	0	0	9	6	low
402	hsa-miR-412-5p	TGGTCGACCAGTTGGAAAGTAAT	up	4.11852	2.04213	0.187842	4.08945	16.8425	28.8766	0	7.95973	39.8056	7.57049	0	12.2684	0	40	0	6	77	6	0	13	0	middle
403	PC-5p-189304_10	CTGTAGGGGAGACTGGAAT	up	inf	inf	0.187962	0	3.56643	7.21915	0	10.613	0	0	0	0	0	10	0	8	0	0	0	0	0	middle
404	hsa-mir-548an-p3_1ss15CG	CAAAAACCGCAATTGCTTT	down	-inf	-inf	0.188421	1.51113	0	0	0	0	0	0	0	2.51659	2.01679	0	0	0	0	0	0	2.66667	1.75	low
405	hsa-miR-5090_R-4	CCGGGGCAGATTGGTGTAG	up	inf	inf	0.188669	0	6.2847	0	18.806	0	0	12.6175	0	0	0	0	13	0	0	10	0	0	0	middle
406	hsa-miR-4742-3p_R-1	TCTGTATTCTCCTTTGCCTGCA	up	2.34835	1.23165	0.188866	13.8324	32.4833	29.5985	63.6512	22.5526	28.9495	17.6645	0	10.3809	31.1162	41	44	17	56	14	0	11	27	middle
407	PC-5p-77738_25	ACCAGGCAAGAACTACTGTCT	up	inf	inf	0.189095	0	5.06192	4.33149	17.3594	0	3.61869	0	0	0	0	6	12	0	7	0	0	0	0	middle
408	hsa-miR-6758-5p_L-1R-4	AGAGAGGGGAAGGATGTG	up	inf	inf	0.189458	0	3.11767	9.3849	0	0	6.20347	0	0	0	0	13	0	0	12	0	0	0	0	low
409	hsa-miR-548e-3p_R-1	AAAAACTGAGACTACTTTTGC	up	1.2719	0.346982	0.189801	130.307	165.737	160.987	157.55	168.481	201.613	140.054	93.3041	143.188	154.429	223	108.909	127	390	111	97	151.727	134	middle
410	PC-5p-166605_11	GGCGGGCCATCACTGTTGG	down	-inf	-inf	0.18985	3.07468	0	0	0	0	0	0	0	5.19046	4.03358	0	0	0	0	0	0	5.5	3.5	low
411	PC-5p-236065_8	TGAGCTAGGGATATCTCCTGAGT	up	inf	inf	0.189908	0	2.08888	0	0	0	4.13565	6.30874	0	0	0	0	0	0	8	5	0	0	0	low
412	hsa-miR-6783-5p	TAGGGGAAAAGTCCTGATCCGG	up	inf	inf	0.189941	0	2.87324	0	8.6797	0	5.68651	0	0	0	0	0	6	0	11	0	0	0	0	low
413	hsa-miR-5001-5p_R-2_1ss22GT	AGGGCTGGACTCAGCGGCGGAT	up	inf	inf	0.190014	0	4.38919	0	8.6797	13.2662	0	0	0	0	0	0	6	10	0	0	0	0	0	middle
414	cja-mir-3135-p5_1ss7CG	GCTGGAGTGCAGTGGCGC	up	inf	inf	0.190046	0	2.92151	5.77532	0	0	0	8.83224	0	0	0	8	0	0	0	7	0	0	0	low
415	PC-3p-57557_38	ATCCTGGGTGCTGTGGTTT	up	inf	inf	0.190046	0	4.38227	8.66299	0	0	0	13.2484	0	0	0	12	0	0	0	10.5	0	0	0	middle
416	PC-3p-166934_11	ACACAAGTGGGCCAAAGAGCT	up	inf	inf	0.19012	0	2.19292	4.33149	0	6.63311	0	0	0	0	0	6	0	5	0	0	0	0	0	low
417	hsa-miR-3619-3p_1ss22GT	GGGACCATCCTGCCTGCTGTGT	up	inf	inf	0.190962	0	2.37714	0	7.23309	0	4.6526	0	0	0	0	0	5	0	9	0	0	0	0	low
418	hsa-miR-92b-3p_R-2	TATTGCACTCGTCCCGGCCT	up	1.55777	0.639478	0.191464	1294.63	2016.72	1259.74	3657.05	1863.9	1178.14	2124.78	1633.3	1162.66	1087.91	1745	2528	1405	2279	1684	1698	1232	944	middle
419	hsa-miR-6847-5p	ACAGAGGACAGTGGAGTGTGAGC	up	inf	inf	0.191561	0	2.12658	6.49724	0	0	4.13565	0	0	0	0	9	0	0	8	0	0	0	0	low
420	hsa-miR-192-5p	CTGACCTATGAATTGACAGCC	up	1.87233	0.904837	0.192493	4202.71	7868.87	8730.85	16186.9	3880.37	4874.63	5671.56	2120.99	5385.81	5101.33	12094	11189.5	2925	9429.5	4495	2205	5707	4426.5	high
421	hsa-miR-372-3p	AAAGTGCTGCGACATTTGAGCGT	down	-inf	-inf	0.192705	6.67267	0	0	0	0	0	0	0	8.49348	11.5245	0	0	0	0	0	0	9	10	middle
422	hsa-miR-4637_R-1	TACTAACTGCAGATTCAAGTG	up	inf	inf	0.192822	0	3.28701	0	10.1263	0	0	6.30874	0	0	0	0	7	0	0	5	0	0	0	middle
423	hsa-miR-30b-5p	TGTAAACATCCTACACTCAGCT	down	0.536656	-0.897932	0.192989	16988.9	9117.19	7574.34	10541	8647.81	12783.6	6039.15	9196.71	18310.7	23459.3	10492	7286.67	6518.67	24728.7	4786.33	9561	19402.7	20356	high
424	PC-3p-182195_10	TCCGGGTGTTGGATGTCCC	down	-inf	-inf	0.193048	5.45064	0	0	0	0	0	0	0	9.4372	6.91471	0	0	0	0	0	0	10	6	low
425	hsa-miR-10527-5p	AAAGCAAATGTTGGGTGAACGGC	up	1.60575	0.68325	0.194105	45.7287	73.4289	37.5396	69.4376	112.763	43.9412	103.463	25.9712	65.1167	46.0981	52	48	85	85	82	27	69	40	middle
426	PC-3p-145747_13	CCTCCTCCCTCATCTTGCAGA	up	inf	inf	0.194521	0	3.01428	9.3849	0	0	5.68651	0	0	0	0	13	0	0	11	0	0	0	0	low
427	hsa-miR-4503_R-1	TTTAAGCAGGAAATAGAATTT	up	inf	inf	0.194533	0	3.83454	0	7.23309	11.9396	0	0	0	0	0	0	5	9	0	0	0	0	0	middle
428	mmu-miR-215-5p	ATGACCTATGATTTGACAGAC	up	inf	inf	0.195175	0	6.94634	0	13.0196	0	21.7121	0	0	0	0	0	9	0	42	0	0	0	0	middle
429	PC-3p-14430_185	AAAGGATCCTGGCTAATCT	up	inf	inf	0.195193	0	28.2786	0	0	0	88.3994	52.9934	0	0	0	0	0	0	171	42	0	0	0	middle
430	PC-3p-225796_9	ATTTGGCCTTTTATGTTCTTGA	up	inf	inf	0.195298	0	2.31377	4.33149	0	0	7.23738	0	0	0	0	6	0	0	14	0	0	0	0	low
431	cja-miR-548y_R-1_1ss14GT	TGAAAGTAATTGCTGTTTTTG	up	inf	inf	0.195484	0	1.38325	4.33149	0	0	2.58478	0	0	0	0	6	0	0	5	0	0	0	0	low
432	hsa-mir-3202-2-p3	ATTAAAGCTCTTCTCCCTTCC	up	inf	inf	0.195607	0	1.38493	0	4.33985	0	2.58478	0	0	0	0	0	3	0	5	0	0	0	0	low
433	hsa-mir-3202-1-p3	ATTAAAGCTCTTCTCCCTTCC	up	inf	inf	0.195607	0	1.38493	0	4.33985	0	2.58478	0	0	0	0	0	3	0	5	0	0	0	0	low
434	hsa-miR-4745-5p_R-5	TGAGTGGGGCTCCCGGGA	up	inf	inf	0.195731	0	3.38434	0	0	10.613	0	6.30874	0	0	0	0	0	8	0	5	0	0	0	middle
435	hsa-miR-760_R+2	CGGCTCTGGGTCTGTGGGGAGT	up	1.78334	0.834585	0.196393	43.8718	78.2385	93.1271	17.3594	145.928	75.4755	59.3022	58.6758	24.5367	48.403	129	12	110	146	47	61	26	42	middle
436	PC-3p-46053_50	ACAGGCCCGGGTAATCTTTG	up	inf	inf	0.197002	0	13.0197	0	0	41.1253	0	23.9732	0	0	0	0	0	31	0	19	0	0	0	middle
437	PC-3p-137259_13	AGCCCTCGGAGCCGCCGCGCGT	up	inf	inf	0.197083	0	2.74662	5.05341	8.6797	0	0	0	0	0	0	7	6	0	0	0	0	0	0	low
438	sha-mir-93-p3	ACTGCTGAGCTAGCACTTCT	up	inf	inf	0.197167	0	4.11801	0	13.0196	0	0	7.57049	0	0	0	0	9	0	0	6	0	0	0	middle
439	mmu-mir-6236-p3_1ss7CT	CCGAATTAACTAGCCCTGAA	up	inf	inf	0.197516	0	3.38567	0	0	0	6.20347	10.7249	0	0	0	0	0	0	12	8.5	0	0	0	middle
440	hsa-miR-1234-3p_R-1	TCGGCCTGACCACCCACCCCA	up	inf	inf	0.197925	0	7.43779	6.49724	26.0391	0	4.6526	0	0	0	0	9	18	0	9	0	0	0	0	middle
441	hsa-miR-941	CACCCGGCTGTGTGCACATGTGC	down	0.572609	-0.804379	0.197971	273.571	156.649	211.521	227.119	139.959	84.7807	119.866	312.617	149.108	358.989	293	157	105.5	164	95	325	158	311.5	middle
442	hsa-miR-3149_R-1	TTTGTATGGATATGTGTGTGTA	up	inf	inf	0.198075	0	1.98549	0	0	0	3.61869	6.30874	0	0	0	0	0	0	7	5	0	0	0	low
443	PC-5p-271916_7	AGTGAACAAGCTCTAACCTT	up	inf	inf	0.198075	0	1.98549	0	0	0	3.61869	6.30874	0	0	0	0	0	0	7	5	0	0	0	low
444	PC-3p-150090_12	TGGTAATGTTGAGGTTCTA	up	inf	inf	0.198075	0	1.98549	0	0	0	3.61869	6.30874	0	0	0	0	0	0	7	5	0	0	0	low
445	hsa-miR-548as-3p	TAAAACCCACAATTATGTTTGT	up	inf	inf	0.19816	0	2.27096	7.21915	0	0	4.13565	0	0	0	0	10	0	0	8	0	0	0	0	low
446	hsa-miR-216a-5p_R+1	TAATCTCAGCTGGCAACTGTGAG	up	inf	inf	0.198245	0	1.98366	3.60958	0	0	0	6.30874	0	0	0	5	0	0	0	5	0	0	0	low
447	hsa-miR-3173-3p_R-1	AAAGGAGGAAATAGGCAGGCC	up	inf	inf	0.198245	0	2.77713	5.05341	0	0	0	8.83224	0	0	0	7	0	0	0	7	0	0	0	low
448	hsa-miR-6852-5p	CCCTGGGGTTCTGAGGACATG	up	1.6241	0.699645	0.199177	176.318	286.359	345.798	47.7384	415.233	382.03	240.994	105.809	228.38	194.764	479	33	313	739	191	110	242	169	middle
449	hsa-miR-449c-5p_L-1	AGGCAGTGTATTGCTAGCGGCTGT	up	inf	inf	0.199299	0	3.1561	0	0	0	5.68651	10.094	0	0	0	0	0	0	11	8	0	0	0	middle
450	hsa-miR-3140-3p_R-1	AGCTTTTGGGAATTCAGGTAG	up	3.60656	1.85062	0.199449	10.5809	38.1605	31.7643	91.1369	7.95973	5.68651	54.2552	31.7426	0	0	44	63	6	11	43	33	0	0	middle
451	hsa-miR-378d_R-2	ACTGGACTTGGAGTCAGA	up	1.62993	0.704809	0.199738	33.1888	54.0953	48.3683	83.9038	31.8389	47.9046	58.461	15.0697	31.7719	52.7247	67	58	24	92.6667	46.3333	15.6667	33.6667	45.75	middle
452	PC-5p-122116_15	AGGAATTACCTGGGAATGGGA	up	inf	inf	0.199885	0	2.41717	4.33149	0	0	7.75434	0	0	0	0	6	0	0	15	0	0	0	0	low
453	hsa-miR-3667-5p	AAAGACCCATTGAGGAGAAGGT	up	inf	inf	0.199913	0	4.89487	3.60958	0	17.2461	3.61869	0	0	0	0	5	0	13	7	0	0	0	0	middle
454	hsa-miR-183-3p_L-1R-1	TGAATTACCGAAGGGCCATA	up	2.83184	1.50174	0.199952	31.7844	90.0083	70.7477	237.245	38.4721	36.7039	66.8727	14.4285	50.9609	29.9637	98	164	29	71	53	15	54	26	middle
455	PC-3p-209132_9	ATGGTGAGGGTAAGTATTGT	up	inf	inf	0.200088	0	2.02319	6.49724	0	0	3.61869	0	0	0	0	9	0	0	7	0	0	0	0	low
456	hsa-miR-3909	TGTCCTCTAGGGCCTGCAGTCT	up	2.76581	1.4677	0.200235	20.1297	55.675	23.8232	130.196	34.4922	33.0852	56.7787	0	50.0172	10.3721	33	90	26	64	45	0	53	9	middle
457	hsa-miR-4508_L+2R-1	AAGCGGGGCTGGGCGCGC	up	1.94025	0.95624	0.20036	1405.31	2726.65	1773.75	4289.22	4592.77	267.266	2710.24	1872.82	1807.22	535.89	2457	2965	3462	517	2148	1947	1915	465	middle
458	hsa-mir-1972-2-p3_1ss4AT	CACTGTGGCTCATGCCTG	down	-inf	-inf	0.200674	3.17905	0	0	0	0	0	0	0	3.77488	5.76226	0	0	0	0	0	0	4	5	low
459	hsa-mir-5708-p3_1ss4AT	CACTGTGGCTCATGCCTG	down	-inf	-inf	0.200674	3.17905	0	0	0	0	0	0	0	3.77488	5.76226	0	0	0	0	0	0	4	5	low
460	PC-3p-107194_17	TATCATCTTGGGCGTGGTTGA	up	inf	inf	0.200861	0	2.91089	9.3849	0	0	5.16956	0	0	0	0	13	0	0	10	0	0	0	0	low
461	hsa-miR-323a-3p	CACATTACACGGTCGACCTCT	up	1.54068	0.623567	0.200886	328.481	506.084	539.993	138.875	652.698	732.009	466.847	453.054	318.034	214.356	748	96	492	1416	370	471	337	186	middle
462	PC-3p-110682_17	CTGATTGGGCTAGGGGGCT	up	inf	inf	0.201426	0	3.67744	6.49724	0	0	11.89	0	0	0	0	9	0	0	23	0	0	0	0	middle
463	PC-3p-243277_8	TGTGAACTACTGCGCCCAGCCT	up	inf	inf	0.201598	0	3.57634	0	11.5729	0	0	6.30874	0	0	0	0	8	0	0	5	0	0	0	middle
464	PC-3p-46886_49	CAGGCGGGGCAGCGGAGGTGA	up	3.85869	1.94811	0.201674	2.51659	9.71072	10.8287	21.6993	0	16.0256	0	0	7.54976	0	15	15	0	31	0	0	8	0	middle
465	hsa-miR-10b-3p_L-1	CAGATTCGATTCTAGGGGAAT	down	0.578372	-0.78993	0.201694	227.319	131.475	97.4586	232.905	167.154	47.5599	112.296	126.009	300.103	255.844	135	161	126	92	89	131	318	222	middle
466	PC-3p-136261_14	TACGGGGAAAGAGAGAAGAAGT	up	inf	inf	0.201723	0	2.86795	5.05341	0	9.28636	0	0	0	0	0	7	0	7	0	0	0	0	0	low
467	hsa-miR-4672	TTACACAGCTGGACAGAGGCA	up	inf	inf	0.202557	0	18.2098	3.60958	62.2046	0	0	25.235	0	0	0	5	43	0	0	20	0	0	0	middle
468	PC-3p-253082_8	TGACACGATCGGGACCCACTGT	up	inf	inf	0.202666	0	1.77541	5.77532	0	0	3.10173	0	0	0	0	8	0	0	6	0	0	0	0	low
469	PC-3p-248842_8	CTGCACCCAGAGTCCCTGACTTT	up	inf	inf	0.202666	0	1.77541	5.77532	0	0	3.10173	0	0	0	0	8	0	0	6	0	0	0	0	low
470	hsa-miR-4646-5p	ACTGGGAAGAGGAGCTGAGGGA	up	inf	inf	0.202829	0	11.006	0	0	14.5928	2.58478	37.8524	0	0	0	0	0	11	5	30	0	0	0	middle
471	PC-3p-91004_21	ATCCTCCCACCCCTGTGCCCTG	up	inf	inf	0.203452	0	5.40988	9.3849	0	0	0	17.6645	0	0	0	13	0	0	0	14	0	0	0	middle
472	PC-3p-96878_19	CCAGGCATGATGGTTCACGA	up	inf	inf	0.203744	0	5.01649	0	8.6797	0	0	16.4027	0	0	0	0	6	0	0	13	0	0	0	middle
473	hsa-miR-199a-3p	ACAGTAGTCTGCACATTGGTTA	up	1.38127	0.46599	0.204079	13372.2	18470.5	21634.6	6545.94	20369.8	26316.3	17485.7	15018.1	13636.4	11461.9	29968.3	4525	15354.7	50906.3	13858.3	15613	14449.7	9945.67	high
474	hsa-miR-4533_R+1	TGGAAGGAGGTTGCCGGACGCTG	up	inf	inf	0.204226	0	5.39017	0	0	9.28636	0	17.6645	0	0	0	0	0	7	0	14	0	0	0	middle
475	PC-5p-108267_17	GGGCTAGTGACTGGAGTGA	up	inf	inf	0.204537	0	7.82265	7.21915	0	0	4.13565	27.7585	0	0	0	10	0	0	8	22	0	0	0	middle
476	hsa-miR-3168_L+1	AGAGTTCTACAGTCAGAC	down	0.0800245	-3.64341	0.20462	38.9989	3.12087	0	13.0196	0	2.58478	0	76.9518	27.3679	12.677	0	9	0	5	0	80	29	11	middle
477	PC-3p-170862_11	AATTCTCGCCTGCCACTTT	up	inf	inf	0.204826	0	4.22332	0	0	0	7.23738	13.8792	0	0	0	0	0	0	14	11	0	0	0	middle
478	hsa-miR-4755-3p	AGCCAGGCTCTGAAGGGAAAGT	up	inf	inf	0.20627	0	1.52764	5.05341	0	0	2.58478	0	0	0	0	7	0	0	5	0	0	0	0	low
479	bta-miR-185_L+2	TCTGGAGAGAAAGGCAGTTCCTGA	up	inf	inf	0.20627	0	1.52764	5.05341	0	0	2.58478	0	0	0	0	7	0	0	5	0	0	0	0	low
480	hsa-miR-4449_L-2R+1	TCCCGGGGCTGCGCGAGGCAC	up	inf	inf	0.206689	0	4.83247	4.33149	0	17.2461	2.58478	0	0	0	0	6	0	13	5	0	0	0	0	middle
481	PC-5p-40565_58	GTCAAGGGAACGGGCTTG	up	inf	inf	0.20707	0	12.9223	0	0	0	21.7121	42.8994	0	0	0	0	0	0	42	34	0	0	0	middle
482	hsa-mir-4999-p5_1ss10TC	CTGCTGTATCGTCAGGTAGT	up	6.47034	2.69384	0.207404	1.88744	12.2124	17.326	36.1654	0	0	7.57049	0	5.66232	0	24	25	0	0	6	0	6	0	middle
483	hsa-miR-493-3p	TGAAGGTCTACTGTGTGCCAGG	up	1.68999	0.757018	0.20769	62.3318	105.34	103.956	31.8256	115.416	178.35	97.1546	75.028	87.766	24.2015	144	22	87	345	77	78	93	21	middle
484	hsa-mir-3909-p5	AGCAGGCTCCGGGGGACAGGGAA	up	inf	inf	0.208148	0	2.16853	3.60958	7.23309	0	0	0	0	0	0	5	5	0	0	0	0	0	0	low
485	hsa-miR-7113-3p_L-2R-2	TCCCTGCCCGCCTCTCTGC	up	inf	inf	0.208148	0	5.63819	9.3849	18.806	0	0	0	0	0	0	13	13	0	0	0	0	0	0	middle
486	hsa-miR-210-3p_R-2	CTGTGCGTGTGACAGCGGCT	up	1.97994	0.985457	0.208769	565.261	1119.18	925.496	2398.49	559.835	538.668	1173.43	949.393	392.587	353.803	1282	1658	422	1042	930	987	416	307	middle
487	hsa-miR-1909-5p_L+1_1ss22GA	GTGAGTGCCGGTGCCTGCCCTA	up	inf	inf	0.2093	0	1.88209	0	0	0	3.10173	6.30874	0	0	0	0	0	0	6	5	0	0	0	low
488	bta-miR-2478_L-1R-1	TATCCCACTTCTGACACC	up	inf	inf	0.2093	0	0.941047	0	0	0	1.55087	3.15437	0	0	0	0	0	0	3	2.5	0	0	0	low
489	PC-3p-317195_6	TGGTGAGCGGGAGGTCTCGAGT	up	inf	inf	0.2093	0	1.88209	0	0	0	3.10173	6.30874	0	0	0	0	0	0	6	5	0	0	0	low
490	hsa-miR-214-5p_1ss22CA	TGCCTGTCTACACTTGCTGTGA	down	0.343495	-1.54164	0.210329	51.9084	17.8303	10.8287	26.0391	19.8993	24.8139	7.57049	21.1618	48.1297	86.4339	15	18	15	48	6	22	51	75	middle
491	PC-5p-213244_9	ACTCAGGCCAGACTGGGAGGC	up	inf	inf	0.211612	0	1.91979	6.49724	0	0	3.10173	0	0	0	0	9	0	0	6	0	0	0	0	low
492	hsa-miR-515-5p_R-3	TTCTCCAAAAGAAAGCACTTT	down	0.0615142	-4.02294	0.211963	15.1269	0.93052	0	0	0	4.6526	0	0	18.8744	26.5064	0	0	0	9	0	0	20	23	middle
493	hsa-miR-766-3p	ACTCCAGCCCCACAGCCTCAGC	down	0.467312	-1.09754	0.213018	255.835	119.555	119.838	36.1654	127.356	233.664	80.7519	410.73	168.926	187.85	166	25	96	452	64	427	179	163	middle
494	hsa-mir-3916-p5_1ss12AG	AAGAAGGAAGAGGAGGAA	down	0.0630977	-3.98627	0.213418	18.306	1.15506	5.77532	0	0	0	0	0	22.6493	32.2686	8	0	0	0	0	0	24	28	middle
495	PC-3p-94078_20	CCGGCCTTGTAATCCCAACTCT	up	inf	inf	0.213629	0	2.27278	3.60958	0	0	7.75434	0	0	0	0	5	0	0	15	0	0	0	0	low
496	hsa-miR-525-5p	CTCCAGAGGGATGCACTTTCT	down	0.105613	-3.24314	0.214592	14.4645	1.52764	5.05341	0	0	2.58478	0	0	22.6493	20.7441	7	0	0	5	0	0	24	18	middle
497	hsa-mir-10392-p5	GCGCCTGCGCAGTGTGGG	down	-inf	-inf	0.215	5.38106	0	0	0	0	0	0	0	10.3809	5.76226	0	0	0	0	0	0	11	5	middle
498	hsa-miR-377-3p	ATCACACAAAGGCAACTTTTGT	down	0.63459	-0.656104	0.21505	123.847	78.5923	72.1915	13.0196	59.698	191.274	56.7787	145.247	117.965	108.33	100	9	45	370	45	151	125	94	middle
499	hsa-miR-1323	TCAAAACTGAGGGGCATTTTCT	down	0.128548	-2.95963	0.215996	189.841	24.4036	0	81.0106	26.5324	14.4748	0	17.3142	337.852	214.356	0	56	20	28	0	18	358	186	middle
500	PC-3p-87965_22	TTGGCTAACCCAAAACAGAGACT	up	inf	inf	0.21723	0	5.3688	0	0	18.5727	8.27129	0	0	0	0	0	0	14	16	0	0	0	0	middle
501	hsa-miR-520a-5p_R-2	CTCCAGAGGGAAGTACTTT	down	0.0896508	-3.47954	0.217401	20.7167	1.85727	0	0	9.28636	0	0	0	26.4242	35.726	0	0	7	0	0	0	28	31	middle
502	hsa-miR-548f-3p_L+1	CAAAAACTGTAATTACTTTT	up	inf	inf	0.217473	0	1.14893	0	3.9782	0	0	1.76645	0	0	0	0	2.75	0	0	1.4	0	0	0	low
503	PC-5p-89769_21	TGCCCGGATTATCACTTACTAG	up	inf	inf	0.218907	0	2.37617	3.60958	0	0	8.27129	0	0	0	0	5	0	0	16	0	0	0	0	low
504	hsa-mir-4430-p3	ACTGCACTCCAACCTGGTGA	up	inf	inf	0.218963	0	4.15498	0	14.4662	0	0	6.30874	0	0	0	0	10	0	0	5	0	0	0	middle
505	hsa-mir-4482-p3_1ss18CA	TGTGGAAGATGGCATTTA	up	inf	inf	0.218963	0	4.15498	0	14.4662	0	0	6.30874	0	0	0	0	10	0	0	5	0	0	0	middle
506	hsa-miR-876-3p_R-1	TGGTGGTTTACAAAGTAATTC	up	inf	inf	0.219109	0	3.80831	5.77532	0	13.2662	0	0	0	0	0	8	0	10	0	0	0	0	0	middle
507	hsa-miR-154-3p	AATCATACACGGTTGACCTATT	down	0.484935	-1.04414	0.219526	35.1513	17.0461	15.8821	0	11.9396	37.2208	20.188	50.0187	15.0995	40.3358	22	0	9	72	16	52	16	35	middle
508	hsa-miR-6735-3p_R-1	AGGCCTGTGGCTCCTCCCTCA	up	inf	inf	0.220204	0	2.06418	7.21915	0	0	3.10173	0	0	0	0	10	0	0	6	0	0	0	0	low
509	hsa-let-7a-3p_R+1	CTATACAATCTACTGTCTTTCT	up	1.31315	0.393027	0.220934	826.844	1085.77	1251.44	1155.12	512.076	1397.33	1112.86	626.677	1020.63	833.223	1733.5	798.5	386	2703	882	651.5	1081.5	723	middle
510	hsa-miR-501-5p	AATCCTTTGTCCCTGGGTGAGA	down	0.539607	-0.89002	0.221042	31.5003	16.9978	0	52.0782	13.2662	19.6443	0	30.7807	24.5367	39.1834	0	36	10	38	0	32	26	34	middle
511	hsa-miR-516a-5p_R-1	TTCTCGAGGAAAGAAGCACTTT	down	0.372957	-1.42292	0.221585	64.8363	24.1811	29.5985	51.3549	15.2562	3.87717	20.8188	21.1618	70.779	102.568	41	35.5	11.5	7.5	16.5	22	75	89	middle
512	hsa-miR-454-5p	ACCCTATCAATATTGTCTCTGC	up	1.29107	0.368562	0.222068	241.584	311.901	342.188	461.471	240.119	199.028	316.699	246.246	280.285	198.222	474	319	181	385	251	256	297	172	middle
513	hsa-miR-1290_1ss13TG	TGGATTTTTGGAGCAGGGA	down	0.463394	-1.10969	0.22222	208.185	96.4716	127.057	67.2677	213.586	21.4537	52.9934	318.869	212.337	93.3486	176	46.5	161	41.5	42	331.5	225	81	middle
514	hsa-miR-4716-3p_1ss22AT	AAGGGGGAAGGAAACATGGAGT	up	inf	inf	0.222888	0	4.29379	15.1602	0	0	0	6.30874	0	0	0	21	0	0	0	5	0	0	0	middle
515	cpo-miR-328-3p_L-1	TGGCCCTCTCTGCCCTTCTGT	down	-inf	-inf	0.223012	4.64607	0	0	0	0	0	0	0	4.7186	9.21961	0	0	0	0	0	0	5	8	low
516	PC-5p-85307_22	TACCAGTTCTGGCTCGGCA	up	inf	inf	0.223431	0	11.2773	0	0	10.613	4.13565	41.6377	0	0	0	0	0	8	8	33	0	0	0	middle
517	hsa-miR-3907	AGGTGCTCCAGGCTGGCTCACA	up	inf	inf	0.224204	0	2.49019	0	0	0	3.61869	8.83224	0	0	0	0	0	0	7	7	0	0	0	low
518	cgr-miR-532-5p_R+2_2	CATGCCTTGAGTGTAGGACCGTTA	up	inf	inf	0.224204	0	2.13444	0	0	0	3.10173	7.57049	0	0	0	0	0	0	6	6	0	0	0	low
519	cgr-miR-532-5p_R+2_1	CATGCCTTGAGTGTAGGACCGTAA	up	inf	inf	0.224204	0	2.13444	0	0	0	3.10173	7.57049	0	0	0	0	0	0	6	6	0	0	0	low
520	PC-3p-340635_6	TTTGCTGTTAAGATATGGGAT	up	inf	inf	0.224204	0	1.06722	0	0	0	1.55087	3.78524	0	0	0	0	0	0	3	3	0	0	0	low
521	PC-3p-74084_27	CACTGGCCCTCACGTCCCT	up	inf	inf	0.224204	0	6.75907	0	0	0	9.82216	23.9732	0	0	0	0	0	0	19	19	0	0	0	middle
522	PC-3p-390987_5	GAGAGGCAGAGTGGCAGGGATT	up	inf	inf	0.224204	0	1.7787	0	0	0	2.58478	6.30874	0	0	0	0	0	0	5	5	0	0	0	low
523	PC-3p-160860_12	TTGAGGGGAGAAATGCTGTGT	up	inf	inf	0.224204	0	2.13444	0	0	0	3.10173	7.57049	0	0	0	0	0	0	6	6	0	0	0	low
524	hsa-miR-95-3p	TTCAACGGGTATTTATTGAGCA	down	0.60702	-0.720185	0.224229	826.29	501.574	408.604	789.853	586.367	194.375	528.672	449.206	968.257	1061.41	566	546	442	376	419	467	1026	921	middle
525	hsa-mir-548aj-2-p5	TTAGGTTGGTGCAAAAGTAAT	up	2.25975	1.17616	0.224276	0.716364	1.6188	1.80479	0	2.32159	1.26889	2.69874	0	1.57287	0.576226	2.5	0	1.75	2.45455	2.13889	0	1.66667	0.5	low
526	hsa-mir-548f-1-p5	TTAGGTTGGTGCAAAAGTAAT	up	2.25975	1.17616	0.224276	0.716364	1.6188	1.80479	0	2.32159	1.26889	2.69874	0	1.57287	0.576226	2.5	0	1.75	2.45455	2.13889	0	1.66667	0.5	low
527	hsa-mir-548i-1-p5	TTAGGTTGGTGCAAAAGTAAT	up	2.25975	1.17616	0.224276	0.716364	1.6188	1.80479	0	2.32159	1.26889	2.69874	0	1.57287	0.576226	2.5	0	1.75	2.45455	2.13889	0	1.66667	0.5	low
528	hsa-mir-548y-p5	TTAGGTTGGTGCAAAAGTAAT	up	2.25975	1.17616	0.224276	0.716364	1.6188	1.80479	0	2.32159	1.26889	2.69874	0	1.57287	0.576226	2.5	0	1.75	2.45455	2.13889	0	1.66667	0.5	low
529	mmu-miR-92a-3p_R+1	TATTGCACTTGTCCCGGCCTGA	up	1.73548	0.795338	0.22497	9020.69	15655.3	11005.6	24223.6	10329.1	4135.65	28582.4	10501	7470.49	9090.54	15245	16745	7786	8000	22653	10917	7916	7888	high
530	hsa-miR-642a-3p_R-2	AGACACATTTGGAGAGGGAA	down	0.419629	-1.25281	0.225157	59.2042	24.8438	14.4383	46.2918	15.9195	16.0256	31.5437	72.1423	85.8785	19.5917	20	32	12	31	25	75	91	17	middle
531	hsa-miR-221-3p	AGCTACATTGTCTGCTGGGTTTC	up	1.29076	0.368226	0.225347	35202.6	45438.3	48322.1	18997	56300.5	59084.9	44486.7	32868.1	36606.9	36132.8	66936	13132	42439	114294	35258	34170	38790	31353	high
532	hsa-miR-3684	TTAGACCTAGTACACGTCCTT	up	3.51702	1.81435	0.225477	2.83116	9.95723	13.7164	23.1459	0	12.9239	0	0	8.49348	0	19	16	0	25	0	0	9	0	middle
533	PC-3p-75324_27	AGACATAGGAAGGATTGAC	up	inf	inf	0.22641	0	6.07245	8.66299	21.6993	0	0	0	0	0	0	12	15	0	0	0	0	0	0	middle
534	hsa-miR-1909-3p_R-2_1ss20CT	CGCAGGGGCCGGGTGCTCAT	up	inf	inf	0.22671	0	1.8164	6.49724	0	0	2.58478	0	0	0	0	9	0	0	5	0	0	0	0	low
535	hsa-mir-3680-1-p5	TCACTCACAGGATTGTGCAAAT	up	inf	inf	0.22671	0	5.44921	19.4917	0	0	7.75434	0	0	0	0	27	0	0	15	0	0	0	0	middle
536	mmu-miR-5106_L-4_1ss20CT	CTGTAGCTCAGTTGGTAGA	up	inf	inf	0.226875	0	3.63782	0	13.0196	0	5.16956	0	0	0	0	0	9	0	10	0	0	0	0	middle
537	hsa-miR-4526	GCTGACAGCAGGGCTGGCCGCT	up	inf	inf	0.227155	0	4.07363	5.77532	0	14.5928	0	0	0	0	0	8	0	11	0	0	0	0	0	middle
538	PC-3p-88308_22	AGACAGCAGGACGGTGGTT	up	inf	inf	0.227476	0	5.62954	0	0	7.95973	0	20.188	0	0	0	0	0	6	0	16	0	0	0	middle
539	hsa-miR-885-5p	TCCATTACACTACCCTGCCTCT	down	0.530158	-0.915505	0.227927	91.1769	48.3382	109.731	15.9128	66.3311	32.0513	17.6645	119.275	42.4674	111.788	152	11	50	62	14	124	45	97	middle
540	PC-5p-172684_11	TCTCTTGTGGCTCTGTATCCT	up	inf	inf	0.228281	0	2.20856	7.94107	0	0	3.10173	0	0	0	0	11	0	0	6	0	0	0	0	low
541	hsa-mir-4511-p3	GTAAATGCAATAGTTCTTCTT	up	inf	inf	0.228482	0	2.94972	0	0	10.613	4.13565	0	0	0	0	0	0	8	8	0	0	0	0	middle
542	hsa-miR-7853-5p	TCAAATGCAGATCCTGACTTC	up	inf	inf	0.228482	0	4.7933	0	0	17.2461	6.72042	0	0	0	0	0	0	13	13	0	0	0	0	middle
543	bta-miR-2478_L-2_1ss10TA	ATCCCACATCTGACACCA	up	inf	inf	0.228482	0	1.84358	0	0	6.63311	2.58478	0	0	0	0	0	0	5	5	0	0	0	0	low
544	PC-5p-271309_7	TGTGGCACAGGAGATAGGGGAGA	up	inf	inf	0.228482	0	2.58101	0	0	9.28636	3.61869	0	0	0	0	0	0	7	7	0	0	0	0	low
545	PC-3p-263928_7	ACTGTCTCTGACTCTTCCTATT	up	inf	inf	0.228482	0	2.58101	0	0	9.28636	3.61869	0	0	0	0	0	0	7	7	0	0	0	0	low
546	hsa-miR-1291_L+1R-3	GTGGCCCTGACTGAAGACCAGC	up	inf	inf	0.228698	0	2.57919	3.60958	0	9.28636	0	0	0	0	0	5	0	7	0	0	0	0	0	low
547	hsa-miR-4665-5p	CTGGGGGACGCGTGAGCGCGAGC	up	5.32798	2.41359	0.228873	3.14573	16.7604	28.1547	0	0	48.0769	7.57049	0	9.4372	0	39	0	0	93	6	0	10	0	middle
548	PC-3p-82162_24	GCTGGGGAGGTGAACTGGTGA	up	inf	inf	0.230002	0	4.79182	17.326	0	6.63311	0	0	0	0	0	24	0	5	0	0	0	0	0	middle
549	ssc-miR-10386_L+1R-2	CGTCGTCCTCTCCCTCCCTC	up	inf	inf	0.230319	0	2.61454	3.60958	0	0	0	9.46311	0	0	0	5	0	0	0	7.5	0	0	0	low
550	PC-3p-131588_14	TTATGATCCCCACCAGCGGTT	up	inf	inf	0.231952	0	3.18089	4.33149	11.5729	0	0	0	0	0	0	6	8	0	0	0	0	0	0	middle
551	hsa-miR-6813-5p_L-1	AGGGGCTGGGGTTTCAGGTTCT	up	2.7231	1.44525	0.232127	8.17891	22.2719	12.2726	7.23309	39.7987	24.2969	27.7585	0	24.5367	0	17	5	30	47	22	0	26	0	middle
552	hsa-miR-2115-5p	AGCTTCCATGACTCCTGATGGA	down	-inf	-inf	0.232373	11.842	0	0	0	0	0	0	0	11.3246	24.2015	0	0	0	0	0	0	12	21	middle
553	hsa-miR-2277-5p_R-1	AGCGCGGGCTGAGCGCTGCCAGT	down	0.660566	-0.598226	0.23252	25.4054	16.7819	20.2136	21.6993	6.63311	22.746	12.6175	33.6664	16.0432	26.5064	28	15	5	44	10	35	17	23	middle
554	hsa-miR-940_R+1	AAGGCAGGGCCCCCGCTCCCCT	down	0.493705	-1.01828	0.232956	51.5064	25.429	18.0479	13.0196	53.0649	36.7039	6.30874	82.7232	34.9176	36.8785	25	9	40	71	5	86	37	32	middle
555	hsa-miR-6509-5p_R-1	ATTAGGTAGTGGCAGTGGAA	up	4.67091	2.2237	0.233038	2.68905	12.5603	0	34.7188	6.63311	0	21.4497	0	0	8.06716	0	24	5	0	17	0	0	7	middle
556	hsa-miR-1278_R-2	TAGTACTGTGCATATCATCT	up	3.37756	1.75598	0.234537	4.08945	13.8124	7.94107	23.1459	0	5.16956	32.8055	0	12.2684	0	11	16	0	10	26	0	13	0	middle
557	PC-3p-124815_15	CCGCTCTCAGCCTCTCATCTGT	up	inf	inf	0.234648	0	3.25422	4.33149	0	11.9396	0	0	0	0	0	6	0	9	0	0	0	0	0	middle
558	PC-5p-122775_15	AGAGCTCCAGATATCCCAGTAT	down	-inf	-inf	0.23471	7.0115	0	0	0	0	0	0	14.4285	6.60604	0	0	0	0	0	0	15	7	0	middle
559	mmu-miR-421-5p	CTCATTAAATGTTTGTTGAAT	down	0.172439	-2.53584	0.234969	5.39622	0.93052	0	0	0	4.6526	0	7.69518	8.49348	0	0	0	0	9	0	8	9	0	low
560	hsa-miR-6876-5p	CAGGAAGGAGACAGGCAGTTCA	up	inf	inf	0.235219	0	7.30623	5.05341	0	27.8591	3.61869	0	0	0	0	7	0	21	7	0	0	0	0	middle
561	hsa-miR-4687-5p_L-1R-1	AGCCCTCCTCCCGCACCCAA	down	0.176197	-2.50474	0.235448	9.01383	1.58821	7.94107	0	0	0	0	0	13.2121	13.8294	11	0	0	0	0	0	14	12	middle
562	hsa-miR-877-3p_R+1	TCCTCTTCTCCCTCCTCCCAGT	up	2.79453	1.4826	0.235511	2.51659	7.03267	9.3849	0	13.2662	6.20347	6.30874	0	7.54976	0	13	0	10	12	5	0	8	0	middle
563	hsa-miR-3179_L+1	TAGAAGGGGTGAAATTTAAACGT	up	inf	inf	0.235676	0	2.74254	0	0	0	3.61869	10.094	0	0	0	0	0	0	7	8	0	0	0	middle
564	hsa-miR-4999-3p_R+2	TCACTACCTGACAATACAGTAA	up	inf	inf	0.235786	0	1.96079	7.21915	0	0	2.58478	0	0	0	0	10	0	0	5	0	0	0	0	low
565	hsa-miR-106b-3p_R-2	CCGCACTGTGGGTACTTGCT	up	1.6695	0.739413	0.235855	7343.62	12260.2	11265.5	25816.3	7297.75	6519.33	10401.9	6626.52	8667.12	6737.23	15605	17846	5501	12611	8244	6889	9184	5846	high
566	rno-mir-3473-p5_1ss13AG	GGAGAGATGGCTGAGTGG	up	3.8089	1.92938	0.235883	1.57287	5.9909	0	0	11.9396	4.13565	13.8792	0	4.7186	0	0	0	9	8	11	0	5	0	middle
567	hsa-miR-6782-3p_R+1	CACCTTTGTGTCCCCATCCTGCAG	up	inf	inf	0.235953	0	1.96357	0	7.23309	0	2.58478	0	0	0	0	0	5	0	5	0	0	0	0	low
568	PC-5p-133600_14	TCCTCTTAGAATCCCCAAAC	up	inf	inf	0.236172	0	5.49436	7.21915	20.2526	0	0	0	0	0	0	10	14	0	0	0	0	0	0	middle
569	hsa-miR-3188_R-1	AGAGGCTTTGTGCGGATACGGG	down	0.139842	-2.83813	0.236651	9.29226	1.29945	6.49724	0	0	0	0	16.3523	0	11.5245	9	0	0	0	0	17	0	10	middle
570	PC-5p-295711_7	GTTGGAATGTTGGGGTGTT	up	inf	inf	0.237463	0	2.38679	0	0	0	3.10173	8.83224	0	0	0	0	0	0	6	7	0	0	0	low
571	hsa-let-7f-5p	TGAGGTAGTAGATTGTATAGTT	up	1.20266	0.266229	0.237669	49672.6	59739.2	58194.9	61995	52927.5	70505.4	55073.4	38801.6	50186.2	60029.9	80611.8	42855.1	39896.5	136386	43648.5	40338.6	53179.2	52088.9	high
572	hsa-miR-1226-3p	TCACCAGCCCTGTGTTCCCTAG	up	1.6849	0.752667	0.239076	27.7134	46.6944	37.5396	37.6121	65.0045	40.3225	52.9934	45.2092	5.66232	32.2686	52	26	49	78	42	47	6	28	middle
573	PC-3p-319323_6	ATTTAGGCCTGTATAATCATG	up	inf	inf	0.239904	0	1.01553	0	0	0	1.29239	3.78524	0	0	0	0	0	0	2.5	3	0	0	0	low
574	hsa-miR-7977_1ss6AG	TTCCCGGCCAACGCACCA	down	0.442673	-1.17569	0.240759	481.116	212.977	233.179	153.341	301.143	275.02	102.202	785.871	435.055	222.423	323	106	227	532	81	817	461	193	middle
575	hsa-miR-4755-5p	TTTCCCTTCAGAGCCTGGCTTT	up	2.90652	1.5393	0.241126	10.2388	29.7594	24.5451	81.0106	6.63311	11.373	25.235	0	22.6493	8.06716	34	56	5	22	20	0	24	7	middle
576	PC-3p-54290_41	CGCCTGTCTCATTCTCTGCAGT	up	3.66	1.87184	0.241479	2.3049	8.43595	13.7164	0	21.226	7.23738	0	0	0	6.91471	19	0	16	14	0	0	0	6	middle
577	PC-5p-17081_152	AGGTTAGCAGCCTCTGGTC	up	7.06371	2.82043	0.241837	2.83116	19.9985	0	0	0	55.8312	44.1612	0	8.49348	0	0	0	0	108	35	0	9	0	middle
578	PC-3p-212563_9	CGGCCTGGCGGACGCGGTCGGT	up	inf	inf	0.242148	0	3.47021	4.33149	13.0196	0	0	0	0	0	0	6	9	0	0	0	0	0	0	middle
579	hsa-miR-26b-5p_R+1	TTCAAGTAATTCAGGATAGGTT	down	0.749687	-0.41564	0.2422	78105.2	58554.4	60687.6	62438.9	49848.3	70294.3	49503	55875	80941.9	97498.6	84064.7	43162	37575.3	135977	39233.7	58088.3	85769	84601	high
580	PC-3p-68848_30	ATGTGTAGGATAGGTGGGA	up	inf	inf	0.242525	0	6.38286	7.94107	0	0	0	23.9732	0	0	0	11	0	0	0	19	0	0	0	middle
581	oga-miR-100_R+1	AACCCGTAGATCCGAACTTGTGA	down	0.745994	-0.422764	0.24362	210.632	157.13	54.8656	183.72	188.38	153.019	205.665	179.875	181.194	270.826	76	127	142	296	163	187	192	235	middle
582	hsa-miR-7704_R-1	CGGGGTCGGCGGCGACGT	down	0.0982665	-3.34716	0.243973	55.2876	5.43292	11.5506	0	0	9.3052	6.30874	116.39	26.4242	23.049	16	0	0	18	5	121	28	20	middle
583	hsa-miR-196b-3p	TCGACAGCACGACACTGCCTTC	up	inf	inf	0.244039	0	4.21034	15.8821	0	0	5.16956	0	0	0	0	22	0	0	10	0	0	0	0	middle
584	hsa-miR-140-5p	CAGTGGTTTTACCCTATGGTAG	down	0.843727	-0.245151	0.244155	960.327	810.254	713.974	776.834	841.079	995.14	724.243	794.528	972.032	1114.42	989	537	634	1925	574	826	1030	967	middle
585	hsa-miR-1248_R-4	ACCTTCTTGTATAAGCACTGTGC	up	inf	inf	0.244242	0	2.1089	0	0	7.95973	2.58478	0	0	0	0	0	0	6	5	0	0	0	0	low
586	hsa-miR-4477b_L+1R-2	CATTAAGGACATTTGTGATTG	up	inf	inf	0.244242	0	2.1089	0	0	7.95973	2.58478	0	0	0	0	0	0	6	5	0	0	0	0	low
587	PC-5p-358178_6	AACCTTGGGCGTGAGCCTG	up	inf	inf	0.244242	0	2.1089	0	0	7.95973	2.58478	0	0	0	0	0	0	6	5	0	0	0	0	low
588	PC-5p-164275_11	CTGCCCCTCTCCCGTGACGTCT	up	inf	inf	0.244242	0	2.1089	0	0	7.95973	2.58478	0	0	0	0	0	0	6	5	0	0	0	0	low
589	ssc-mir-4335-p3_2	GCCCCACGTTGGGCGCCA	down	0.0770549	-3.69797	0.244682	3.35446	0.258478	0	0	0	1.29239	0	0	6.60604	3.45735	0	0	0	2.5	0	0	7	3	low
590	ssc-mir-4335-p3_1	AGCCCCACGTTGGGCGCCA	down	0.0770549	-3.69797	0.244682	3.35446	0.258478	0	0	0	1.29239	0	0	6.60604	3.45735	0	0	0	2.5	0	0	7	3	low
591	hsa-miR-4732-3p	GCCCTGACCTGTCCTGTTCTG	up	1.99013	0.992861	0.244992	368.367	733.096	475.02	1508.82	415.233	122.002	1144.41	575.215	329.358	200.527	658	1043	313	236	907	598	349	174	middle
592	hsa-miR-7855-5p_R-1	TTGGTGAGGACCCCAAGCTCG	up	inf	inf	0.245015	0	5.33704	6.49724	0	0	0	20.188	0	0	0	9	0	0	0	16	0	0	0	middle
593	hsa-mir-937-p3	CCCATCCGCGCTCTGACTCT	up	2.86444	1.51825	0.246867	8.17891	23.428	27.4328	44.8451	0	8.27129	36.5907	0	24.5367	0	38	31	0	16	29	0	26	0	middle
594	PC-3p-182578_10	TCTCATGGACTCCGCCCACA	down	-inf	-inf	0.246937	5.41437	0	0	0	0	0	0	0	4.7186	11.5245	0	0	0	0	0	0	5	10	middle
595	hsa-miR-542-3p	TGTGACAGATTGATAACTGAAA	up	1.51405	0.598417	0.247768	66.2401	100.291	129.223	96.9234	130.009	93.569	51.7317	50.0187	41.5237	107.178	179	67	98	181	41	52	44	93	middle
596	PC-5p-244199_8	ATGGGGGCTTCTGTAGAGA	up	inf	inf	0.248997	0	1.31957	0	0	0	1.55087	5.04699	0	0	0	0	0	0	3	4	0	0	0	low
597	PC-3p-47660_48	ATTCACGTAGCTCTTTACA	down	-inf	-inf	0.249697	21.5368	0	0	0	0	0	0	46.1711	0	18.4392	0	0	0	0	0	48	0	16	middle
598	hsa-miR-3187-3p	TTGGCCATGGGGCTGCGCGG	up	2.09246	1.0652	0.249985	34.7732	72.7614	79.4107	137.429	46.4318	36.1869	64.3492	76.9518	27.3679	0	110	95	35	70	51	80	29	0	middle
599	hsa-miR-502-5p_L+1R+2	AATCCTTGCTATCTGGGTGCTAGT	down	0.390965	-1.35489	0.250283	7.98248	3.12087	0	13.0196	0	2.58478	0	13.4666	4.7186	5.76226	0	9	0	5	0	14	5	5	middle
600	hsa-miR-1180-3p_R-2	TTTCCGGCTCGCGTGGGTGT	up	2.09226	1.06506	0.250365	542.15	1134.32	480.796	2543.15	709.743	206.782	1731.12	733.928	492.622	399.901	666	1758	535	400	1372	763	522	347	middle
601	hsa-miR-4723-5p_L+1R-2_1ss23GA	GTGGGGGAGCCATGAGATAAGAA	up	inf	inf	0.251515	0	2.24955	8.66299	0	0	2.58478	0	0	0	0	12	0	0	5	0	0	0	0	low
602	hsa-miR-143-5p_R-1	GGTGCAGTGCTGCATCTCTGG	down	0.651258	-0.6187	0.251851	86.8476	56.5602	64.2505	26.0391	26.5324	114.247	51.7317	68.2948	120.796	71.452	89	18	20	221	41	71	128	62	middle
603	hsa-miR-206	TGGAATGTAAGGAAGTGTGTGG	up	5.75202	2.52407	0.252109	3.52696	20.2871	10.8287	13.0196	0	68.7551	8.83224	10.5809	0	0	15	9	0	133	7	11	0	0	middle
604	hsa-miR-4645-3p_L+2R-1	CGAGACAGTAGTTCTTGCCTGGT	down	0.375726	-1.41225	0.25297	41.7364	15.6815	25.267	0	15.9195	37.2208	0	74.0661	18.8744	32.2686	35	0	12	72	0	77	20	28	middle
605	hsa-miR-3160-3p_L+1R-2	GAGAGCTGAGACTAGAAAGCC	up	inf	inf	0.253163	0	1.1417	0	0	0	1.29239	4.41612	0	0	0	0	0	0	2.5	3.5	0	0	0	low
606	hsa-miR-6730-5p_L-2	AAAGGTGGAGGGGTTGTCAGA	down	-inf	-inf	0.253334	14.6703	0	0	0	0	0	0	31.7426	12.2684	0	0	0	0	0	0	33	13	0	middle
607	PC-3p-69965_29	GGGCTGGTGACTGGGGTGA	up	inf	inf	0.253414	0	8.22239	0	31.8256	9.28636	0	0	0	0	0	0	22	7	0	0	0	0	0	middle
608	hsa-miR-6763-5p_L+2R+1	TCCTGGGGAGTGGCTGGGGAGC	down	0.217197	-2.20292	0.253464	3.80819	0.827129	0	0	0	4.13565	0	0	5.66232	5.76226	0	0	0	8	0	0	6	5	low
609	hsa-miR-3191-3p_R-2	TGGGGACGTAGCTGGCCAGAC	down	0.206638	-2.27482	0.25358	3.49362	0.721915	3.60958	0	0	0	0	0	4.7186	5.76226	5	0	0	0	0	0	5	5	low
610	hsa-mir-4781-p3	GTTGGAATCCTCGCTAGAGCGT	down	0.42896	-1.22108	0.254224	15.121	6.48632	10.1068	13.0196	0	9.3052	0	25.9712	11.3246	8.06716	14	9	0	18	0	27	12	7	middle
611	hsa-miR-1249-3p	ACGCCCTTCCCCCCCTTCTTCA	down	0.533211	-0.907222	0.255061	87.8224	46.8278	47.6464	59.3113	49.085	26.3647	51.7317	119.275	35.8614	108.33	66	41	37	51	41	124	38	94	middle
612	mmu-miR-5100_R-1	TCGAATCCCAGCGGTGCCTC	down	0.298453	-1.74442	0.255739	39.4693	11.7797	9.74586	24.5925	9.94967	9.56368	5.04699	74.5471	17.9307	25.9302	13.5	17	7.5	18.5	4	77.5	19	22.5	middle
613	cgr-miR-1260_R+2_1ss18AT	ATCCCACCGCTGCCACCTAA	up	inf	inf	0.255882	0	3.7457	0	0	14.5928	4.13565	0	0	0	0	0	0	11	8	0	0	0	0	middle
614	PC-3p-21119_118	AGCCTCCCAGTCTGGCCTGAGT	up	1.96072	0.971386	0.256117	13.0308	25.5497	20.9355	30.379	37.1454	39.2886	0	0	16.0432	23.049	29	21	28	76	0	0	17	20	middle
615	hsa-miR-514a-3p	ATTGACACTTCTGTGAGTAGA	up	inf	inf	0.258085	0	5.81629	0	23.1459	4.64318	1.29239	0	0	0	0	0	16	3.5	2.5	0	0	0	0	middle
616	hsa-miR-146a-5p	TGAGAACTGAATTCCATGGGTT	up	1.45655	0.542553	0.258453	35935.9	52342.4	68105.9	19012.9	47331.2	78789.5	48472.6	29558.2	26034.4	52215.3	94340.5	13143	35678	152410	38417	30729	27587	45308	high
617	hsa-mir-548ak-p3_1ss8AC	AAACCGCCATTACTTTTGCA	up	inf	inf	0.258541	0	3.00851	0	12.0551	0	1.47332	1.5141	0	0	0	0	8.33333	0	2.85	1.2	0	0	0	middle
618	mdo-miR-153-1-5p_L+1	GTCATTTTTGTGATCTGCAGCT	up	2.92734	1.54959	0.258743	3.77488	11.0503	3.60958	0	9.28636	19.6443	22.7115	0	11.3246	0	5	0	7	38	18	0	12	0	middle
619	hsa-miR-582-3p_R+1	TAACTGGTTGAACAACTGAACCC	down	0.181808	-2.45951	0.259011	18.9865	3.45189	0	11.5729	0	5.68651	0	12.5047	38.6925	5.76226	0	8	0	11	0	13	41	5	middle
620	PC-5p-22642_108	CACCTGCCCTTCCGTCCC	up	inf	inf	0.259021	0	44.6293	0	0	177.767	8.78825	36.5907	0	0	0	0	0	134	17	29	0	0	0	middle
621	hsa-miR-93-5p	CAAAGTGCTGTTCGTGCAGGTAG	up	1.19948	0.262414	0.259278	8436.83	10119.8	9416.67	12459.7	8735.81	11109.4	8877.66	6338.91	9624.06	9347.54	13044	8613	6585	21490	7036	6590	10198	8111	high
622	hsa-miR-151b_R+2	TCGAGGAGCTCACAGTCTAG	up	1.35001	0.432967	0.259821	3028.47	4088.45	4495.49	6387.54	3701.5	1508.48	4349.25	3003.53	3518.82	2563.05	6227.17	4415.5	2790.17	2918	3447	3122.5	3728.67	2224	high
623	hsa-miR-4525_L-1	GGGGGATGTGCATGCTGGTT	up	inf	inf	0.260224	0	10.0865	0	40.5053	0	3.61869	6.30874	0	0	0	0	28	0	7	5	0	0	0	middle
624	hsa-miR-4738-3p_R-1_1ss21GA	TGAAACTGGAGCGCCTGGAGA	up	2.41515	1.27212	0.260735	3.87777	9.36541	4.33149	21.6993	14.5928	6.20347	0	0	4.7186	6.91471	6	15	11	12	0	0	5	6	middle
625	bta-miR-2478_L-1_1ss2TA	AATCCCACTTCTGACACCA	up	5.47088	2.45177	0.26125	203.238	1111.89	132.111	56.4181	3735.11	349.462	1286.35	416.021	33.5021	160.191	183	39	2815.5	676	1019.5	432.5	35.5	139	middle
626	hsa-miR-1301-3p	TTGCAGCTGCCTGGGAGTGACTTC	up	1.17179	0.228719	0.262051	888.308	1040.91	1065.55	778.28	1142.22	1260.85	957.667	899.375	729.496	1036.05	1476	538	861	2439	759	935	773	899	middle
627	hsa-let-7b-3p_R-2	CTATACAACCTACTGCCTTC	down	0.731444	-0.45118	0.262371	1071.74	783.921	522.667	1549.33	561.161	328.784	957.667	999.412	1194.75	1021.07	724	1071	423	636	759	1039	1266	886	middle
628	hsa-miR-4772-5p	TGATCAGGCAAAATTGCAGACT	down	0.464532	-1.10615	0.262518	12.1386	5.63874	7.94107	20.2526	0	0	0	13.4666	5.66232	17.2868	11	14	0	0	0	14	6	15	middle
629	hsa-miR-3065-3p_R-1	TCAGCACCAGGATATTGTTGGA	down	0.378135	-1.40303	0.262786	21.3158	8.06026	6.49724	14.4662	0	6.72042	12.6175	38.4759	15.0995	10.3721	9	10	0	13	10	40	16	9	middle
630	PC-5p-174816_11	GGCGGGACTACTGTGGCG	up	inf	inf	0.263096	0	2.00484	0	7.9564	0	2.06782	0	0	0	0	0	5.5	0	4	0	0	0	0	low
631	PC-5p-98123_19	ACATTGAACTTTGATCTTA	up	inf	inf	0.263096	0	4.00969	0	15.9128	0	4.13565	0	0	0	0	0	11	0	8	0	0	0	0	middle
632	PC-3p-223711_9	AACCCGGCCCTCCTTGTCCA	up	inf	inf	0.26313	0	3.00827	0	0	11.9396	3.10173	0	0	0	0	0	0	9	6	0	0	0	0	middle
633	hsa-miR-6842-5p	TGGGGGTGGTCTCTAGCCAAGG	up	4.96246	2.31105	0.263535	1.92075	9.53165	3.60958	31.8256	0	4.6526	7.57049	0	0	5.76226	5	22	0	9	6	0	0	5	middle
634	PC-3p-202456_9	GATAGGTGGGAGACTGTGAAACC	down	0.163285	-2.61453	0.26386	11.0042	1.79682	4.33149	0	0	4.6526	0	0	12.2684	20.7441	6	0	0	9	0	0	13	18	middle
635	hsa-miR-520g-3p_R-2	ACAAAGTGCTTCCCTTTAGAGT	down	0.148389	-2.75254	0.264231	4.87441	0.723309	0	3.61654	0	0	0	0	9.4372	5.18603	0	2.5	0	0	0	0	10	4.5	low
636	hsa-miR-520h	ACAAAGTGCTTCCCTTTAGAGT	down	0.148389	-2.75254	0.264231	4.87441	0.723309	0	3.61654	0	0	0	0	9.4372	5.18603	0	2.5	0	0	0	0	10	4.5	low
637	hsa-mir-1281-p3_1ss13TC	CGCCTCCTCCTCCCCCCC	up	inf	inf	0.264415	0	2.53832	10.1068	0	0	2.58478	0	0	0	0	14	0	0	5	0	0	0	0	middle
638	hsa-miR-4446-3p	CAGGGCTGGCAGTGACATGGGT	up	1.54928	0.631602	0.26481	143.941	223.006	241.12	40.5053	286.55	341.191	205.665	222.198	104.753	104.873	334	28	216	660	163	231	111	91	middle
639	PC-3p-90096_21	CGCCTAGGCGGAGGTGCT	up	inf	inf	0.265092	0	6.64343	0	0	0	6.72042	26.4967	0	0	0	0	0	0	13	21	0	0	0	middle
640	bta-miR-584_L+3R-1	TCATGGTTTGCCTGGGACTGA	up	inf	inf	0.26538	0	1.53743	6.13628	0	0	1.55087	0	0	0	0	8.5	0	0	3	0	0	0	0	low
641	hsa-miR-296-3p	GAGGGTTGGGTGGAGGCTCTCC	up	2.53657	1.34288	0.265684	15.3358	38.9005	8.66299	11.5729	94.1902	46.0091	34.0672	37.514	8.49348	0	12	8	71	89	27	39	9	0	middle
642	hsa-miR-539-5p	GGAGAAATTATCCTTGGTGTGT	down	0.178745	-2.48403	0.265892	11.7877	2.10699	4.33149	0	0	6.20347	0	13.4666	0	21.8966	6	0	0	12	0	14	0	19	middle
643	hsa-miR-4750-5p	CTCGGGCGGAGGTGGTTGAGTG	up	3.2605	1.70509	0.266376	1.92075	6.26261	11.5506	0	14.5928	5.16956	0	0	0	5.76226	16	0	11	10	0	0	0	5	middle
644	PC-5p-113461_16	ACTGTGGGCCGAAGGGCTGA	up	inf	inf	0.266421	0	5.78424	5.77532	23.1459	0	0	0	0	0	0	8	16	0	0	0	0	0	0	middle
645	hsa-miR-4707-3p	AGCCCGCCCCAGCCGAGGTTCT	up	inf	inf	0.266922	0	3.64231	0	0	14.5928	3.61869	0	0	0	0	0	0	11	7	0	0	0	0	middle
646	hsa-miR-490-3p_R+1	CAACCTGGAGGACTCCATGCTGT	up	inf	inf	0.267738	0	66.0563	18.0479	0	19.8993	270.885	21.4497	0	0	0	25	0	15	524	17	0	0	0	middle
647	PC-3p-205993_9	GATGGAAGGTAAATGCTTTT	up	inf	inf	0.267827	0	4.39919	4.33149	0	0	0	17.6645	0	0	0	6	0	0	0	14	0	0	0	middle
648	PC-5p-25626_93	GCGCAGCAGTGAGACGGT	down	-inf	-inf	0.269054	33.8235	0	0	0	0	0	0	75.9899	25.4804	0	0	0	0	0	0	79	27	0	middle
649	hsa-miR-363-3p_R-1	AATTGCACGGTATCCATCTGT	up	1.95043	0.963793	0.269688	15289.1	29820.3	10573.9	70296.9	18320.7	13132.7	36777.4	8466.63	18741.3	18659.3	14647	48594	13810	25404	29148	8802	19859	16191	high
650	hsa-miR-4799-5p	ATCTAAATGCAGCATGCCAGTC	down	-inf	-inf	0.270634	12.3716	0	0	0	0	0	0	27.895	0	9.21961	0	0	0	0	0	29	0	8	middle
651	hsa-miR-5695_R-2	ACTCCAAGAAGAATCTAGAC	down	0.255221	-1.97018	0.270954	22.792	5.81698	0	20.2526	0	0	8.83224	45.2092	15.0995	8.06716	0	14	0	0	7	47	16	7	middle
652	pal-miR-9995-3p_1ss9GA	ATCTCGGTAGAACCTCCA	up	58.2147	5.86331	0.271171	3.14573	183.128	3.60958	0	741.582	111.145	59.3022	0	9.4372	0	5	0	559	215	47	0	10	0	middle
653	hsa-mir-3199-1-p5	CTGCCTTAGGAGAAAGTTTCT	down	0.49519	-1.01395	0.271834	10.6594	5.27842	5.05341	19.5293	0	1.80934	0	13.9475	12.2684	5.76226	7	13.5	0	3.5	0	14.5	13	5	middle
654	hsa-mir-3199-2-p5	CTGCCTTAGGAGAAAGTTTCT	down	0.49519	-1.01395	0.271834	10.6594	5.27842	5.05341	19.5293	0	1.80934	0	13.9475	12.2684	5.76226	7	13.5	0	3.5	0	14.5	13	5	middle
655	cgr-miR-1260_R+1_1	ATCCCACCGCTGCCACCAA	down	0.506137	-0.982401	0.273145	102.171	51.7122	72.5525	26.7624	54.3915	85.2977	19.5571	170.256	66.5323	69.7233	100.5	18.5	41	165	15.5	177	70.5	60.5	middle
656	cgr-miR-1260_R+1_2	ATCCCACCGCTGCCACCAG	down	0.506137	-0.982401	0.273145	102.171	51.7122	72.5525	26.7624	54.3915	85.2977	19.5571	170.256	66.5323	69.7233	100.5	18.5	41	165	15.5	177	70.5	60.5	middle
657	PC-3p-225219_9	ATGGAACCATATATACATAT	up	inf	inf	0.273728	0	2.7881	0	0	0	2.58478	11.3557	0	0	0	0	0	0	5	9	0	0	0	middle
658	hsa-miR-376c-5p_L-1R+2	GTGGATATTCCTTCTATGTTTA	down	0.243919	-2.03553	0.274272	3.17906	0.775434	0	0	0	3.87717	0	5.29044	4.24674	0	0	0	0	7.5	0	5.5	4.5	0	low
659	hsa-miR-376b-5p_L-1R+1	GTGGATATTCCTTCTATGTTTA	down	0.243919	-2.03553	0.274272	3.17906	0.775434	0	0	0	3.87717	0	5.29044	4.24674	0	0	0	0	7.5	0	5.5	4.5	0	low
660	PC-3p-125847_15	GGTGTGTACTGTCTGGCTGG	up	inf	inf	0.274705	0	8.654	7.94107	0	0	0	35.3289	0	0	0	11	0	0	0	28	0	0	0	middle
661	PC-5p-46792_49	GGATAACAGGCTGATGAC	down	-inf	-inf	0.274882	20.705	0	0	0	0	0	0	47.133	0	14.9819	0	0	0	0	0	49	0	13	middle
662	hsa-miR-195-3p_R+2	CCAATATTGGCTGTGCTGCTCCAT	down	0.401174	-1.3177	0.274916	52.9488	21.2417	5.77532	40.5053	14.5928	17.5765	27.7585	50.0187	91.5408	17.2868	8	28	11	34	22	52	97	15	middle
663	PC-3p-60610_36	CAGCCTGGGCTACACATTT	down	0.0458979	-4.44543	0.274978	15.7684	0.723738	0	0	0	3.61869	0	34.6283	0	12.677	0	0	0	7	0	36	0	11	middle
664	hsa-mir-4672-p5	CGCCTCTGTCCAGCTGTGTGG	up	inf	inf	0.275199	0	2.83154	0	11.5729	0	2.58478	0	0	0	0	0	8	0	5	0	0	0	0	middle
665	hsa-miR-18b-3p_L+3R-5	TACTGCCCTAAATGCCCCTT	up	13.4772	3.75245	0.275763	5.76226	77.6593	8.66299	302.343	0	24.2969	52.9934	0	0	17.2868	12	209	0	47	42	0	0	15	middle
666	hsa-miR-1908-5p_R-1	CGGCGGGGACGGCGATTGGT	up	1.33573	0.417632	0.276412	461.814	616.86	526.276	820.232	539.935	828.163	369.692	581.948	519.99	283.503	729	567	407	1602	293	605	551	246	middle
667	hsa-miR-28-5p_R-1	AAGGAGCTCACAGTCTATTGA	down	0.830514	-0.267924	0.276928	5161.79	4286.93	5440.84	2554.73	5194.61	4831.47	3413.03	4342.97	5972.49	5169.9	7536.67	1766	3915.67	9346	2705	4515	6328.67	4486	high
668	PC-5p-84930_23	AGGGATCAGATCTTATGTTC	up	inf	inf	0.276947	0	5.63986	5.05341	23.1459	0	0	0	0	0	0	7	16	0	0	0	0	0	0	middle
669	PC-3p-27354_87	GTTGGTCTGAGGAATCTTA	up	4.92596	2.3004	0.277612	2.3049	11.3539	0	0	0	31.5343	25.235	0	0	6.91471	0	0	0	61	20	0	0	6	middle
670	hsa-miR-18a-3p_R-2	ACTGCCCTAAGTGCTCCTTCT	up	1.89693	0.92367	0.279753	310.075	588.192	400.663	1468.32	348.902	291.563	431.518	385.721	273.679	270.826	555	1015	263	564	342	401	290	235	middle
671	hsa-miR-374a-3p	CTTATCAGATTGTATTGTAATT	up	1.32267	0.403455	0.27995	525.483	695.041	749.348	866.524	295.837	1029.78	533.719	596.377	570.951	409.12	1038	599	223	1992	423	620	605	355	middle
672	mmu-miR-3968_L-3_1ss14AT	ATCCCACTCCTGACACCA	down	0.800946	-0.320224	0.280077	3250.78	2603.7	2418.42	4347.09	2793.87	1843.46	1615.67	2972.75	3737.13	3042.47	3350	3005	2106	3566	1280.5	3090.5	3960	2640	middle
673	PC-3p-108479_17	TGCGCCTGACCTGCTCCTGA	up	inf	inf	0.280635	0	4.1938	3.60958	17.3594	0	0	0	0	0	0	5	12	0	0	0	0	0	0	middle
674	hsa-miR-548at-5p_R-2	AAAAGTTATTGCGGTTTTGG	up	5.63295	2.49389	0.280693	1.57287	8.85987	31.0424	0	0	5.68651	7.57049	0	4.7186	0	43	0	0	11	6	0	5	0	middle
675	PC-3p-70535_29	AAAGTGTGGCCTATCGAT	up	4.8626	2.28173	0.281033	2.83116	13.7668	8.66299	46.2918	0	0	13.8792	0	8.49348	0	12	32	0	0	11	0	9	0	middle
676	PC-5p-265199_7	TCGTAGTCCCTCCGCCGTTTGC	up	inf	inf	0.281744	0	4.25663	0	0	0	3.61869	17.6645	0	0	0	0	0	0	7	14	0	0	0	middle
677	PC-3p-176578_11	TCCTCGGGCGGCAGGACCTC	up	inf	inf	0.282804	0	5.15624	4.33149	0	0	0	21.4497	0	0	0	6	0	0	0	17	0	0	0	middle
678	hsa-miR-3158-5p_R+1	CCTGCAGAGAGGAAGCCCTTCT	up	inf	inf	0.283652	0	3.47077	2.88766	14.4662	0	0	0	0	0	0	4	10	0	0	0	0	0	0	middle
679	PC-5p-122648_15	AGCCCGGGAGGGCTGTCTGGA	up	inf	inf	0.283652	0	5.20615	4.33149	21.6993	0	0	0	0	0	0	6	15	0	0	0	0	0	0	middle
680	hsa-miR-4804-5p_1ss6CG	TTGGAGGGTAAGGTTAAGCAA	up	inf	inf	0.283695	0	5.20873	4.33149	0	0	21.7121	0	0	0	0	6	0	0	42	0	0	0	0	middle
681	PC-5p-95915_19	CTGCACCTGGACAGAAAGA	up	inf	inf	0.283745	0	12.1451	0	50.6316	0	0	10.094	0	0	0	0	35	0	0	8	0	0	0	middle
682	mmu-miR-376b-3p_1ss6AG	ATCATGGAGGAACATCCACTT	up	inf	inf	0.28405	0	3.12087	0	13.0196	0	2.58478	0	0	0	0	0	9	0	5	0	0	0	0	middle
683	hsa-miR-6816-3p_L-1R+5	AAGGACCTGCACCTTCGCCCAT	up	3.42606	1.77655	0.284105	4.82149	16.5187	12.2726	52.0782	0	3.10173	15.141	0	7.54976	6.91471	17	36	0	6	12	0	8	6	middle
684	hsa-miR-3605-3p_R-2	CCTCCGTGTTACCTGTCCTCT	up	1.701	0.766384	0.284309	79.9273	135.956	103.956	293.663	67.6577	42.9073	171.598	75.028	67.9478	96.8059	144	203	51	83	136	78	72	84	middle
685	bta-miR-2478_L+2	TCGTATCCCACTTCTGACACCA	down	0.265956	-1.91074	0.284484	7.87804	2.09521	0	0	5.30649	5.16956	0	0	10.3809	13.2532	0	0	4	10	0	0	11	11.5	middle
686	hsa-miR-26a-5p	TTCAAGTAATCCAGGATAGGCT	down	0.75475	-0.40593	0.284494	118577	89496.1	86670	63032.7	95044.3	117307	85426.2	79857.6	128097	147777	120056	43572.5	71643.8	226919	67704.7	83020.8	135736	128228	high
687	hsa-mir-597-p3	AGTGGTTCTCTTGTGGCTCA	up	2.05902	1.04196	0.284705	5.45064	11.223	5.77532	13.0196	23.8792	13.4408	0	0	9.4372	6.91471	8	9	18	26	0	0	10	6	middle
688	hsa-miR-524-5p_R-3	CTACAAAGGGAAGCACTTT	down	0.262994	-1.9269	0.284796	7.68596	2.02136	10.1068	0	0	0	0	0	10.3809	12.677	14	0	0	0	0	0	11	11	middle
689	PC-5p-83505_23	GTTTGTAAGTGGAAATGCC	up	inf	inf	0.285249	0	7.95389	6.49724	33.2722	0	0	0	0	0	0	9	23	0	0	0	0	0	0	middle
690	hsa-miR-7975_1ss6AG	ATCCTGGTCACGGCACCA	down	-inf	-inf	0.285533	43.9628	0	0	0	0	0	0	104.847	13.2121	13.8294	0	0	0	0	0	109	14	12	middle
691	cgr-miR-486-5p_R+2_1ss22GA	TCCTGTACTGAGCTGCCCCGAAGT	up	2.4514	1.29361	0.286296	6.09202	14.934	6.49724	26.0391	11.9396	17.5765	12.6175	18.2761	0	0	9	18	9	34	10	19	0	0	middle
692	hsa-miR-10396b-3p_L-2	CCCCGGGCCCTCGACCGGAC	up	inf	inf	0.286308	0	4.48494	0	18.806	0	3.61869	0	0	0	0	0	13	0	7	0	0	0	0	middle
693	hsa-miR-23a-5p	GGGGTTCCTGGGGATGGGATTT	down	0.820444	-0.285522	0.286602	228.04	187.094	205.024	118.623	204.3	211.952	195.571	281.836	213.281	189.002	284	82	154	410	155	293	226	164	middle
694	hsa-miR-140-3p_R+1	TACCACAGGGTAGAACCACGGA	up	1.21455	0.280417	0.286634	25492.3	30961.5	27537.5	44456	30557.4	19598.8	32657.8	21044.4	26487.4	28945	38145	30731	23034	37912	25883	21878	28067	25116	high
695	hsa-miR-194-5p_R-1	TGTAACAGCAACTCCATGTGG	up	1.57062	0.651332	0.287098	977.229	1534.85	1239.17	3210.77	799.953	986.61	1437.76	607.439	1183.9	1140.35	1716.5	2219.5	603	1908.5	1139.5	631.5	1254.5	989.5	middle
696	hsa-miR-636_R-1_1ss22CA	TGTGCTTGCTCGTCCCGCCCGA	up	2.91369	1.54285	0.28747	6.14936	17.9173	15.1602	53.5248	14.5928	0	6.30874	0	10.3809	8.06716	21	37	11	0	5	0	11	7	middle
697	hsa-miR-331-3p	GCCCCTGGGCCTATCCTAGAA	down	0.719907	-0.474117	0.288708	910.642	655.578	523.389	610.473	760.155	957.402	426.471	1250.47	653.998	827.46	725	422	573	1852	338	1300	693	718	middle
698	hsa-mir-4453-p5	TTTCCTTCGGGGCAGGTGG	up	inf	inf	0.289529	0	6.50783	5.05341	27.4857	0	0	0	0	0	0	7	19	0	0	0	0	0	0	middle
699	hsa-miR-3611_R-2	TTGTGAAGAAAGAAATTCT	up	2.44388	1.28917	0.290281	8.83546	21.5928	10.8287	40.5053	19.8993	16.5426	20.188	0	0	26.5064	15	28	15	32	16	0	0	23	middle
700	hsa-miR-330-5p_R-2	TCTCTGGGCCTGTGTCTTAG	up	1.36815	0.452223	0.290615	55.8467	76.4064	77.245	85.3504	62.3513	111.662	45.4229	29.8188	65.1167	72.6045	107	59	47	216	36	31	69	63	middle
701	hsa-miR-127-5p_R+1	CTGAAGCTCAGAGGGCTCTGATT	up	1.40558	0.491168	0.290829	45.2026	63.5361	57.7532	43.3985	26.5324	105.459	84.5371	58.6758	37.7488	39.1834	80	30	20	204	67	61	40	34	middle
702	hsa-miR-1295a_R+1_1ss21AT	TTAGGCCGCAGATCTGGGTGTA	down	-inf	-inf	0.290995	7.33512	0	0	0	0	0	0	0	4.7186	17.2868	0	0	0	0	0	0	5	15	middle
703	hsa-mir-6726-p3_1ss5CT	TGCTTGCCCTGTCTCCCGCT	up	inf	inf	0.291506	0	6.82038	0	28.9323	0	5.16956	0	0	0	0	0	20	0	10	0	0	0	0	middle
704	PC-5p-160906_12	TGGCTTCTATTGTTTATTTCT	up	inf	inf	0.291506	0	4.09223	0	17.3594	0	3.10173	0	0	0	0	0	12	0	6	0	0	0	0	middle
705	hsa-miR-548w_R-1	AAAAGTAACTGCGGTTTTTGCC	down	0.288549	-1.79311	0.291965	24.9871	7.21001	0	8.6797	0	8.78825	18.5821	0	40.58	34.3815	0	6	0	17	14.7273	0	43	29.8333	middle
706	hsa-miR-144-3p	TACAGTATAGATGATGTACT	up	2.00153	1.00111	0.292768	23234.9	46505.4	22792.3	117334	8791.53	46808.3	36801.4	16023.3	19642.6	34038.8	31572	81109	6627	90546	29167	16658	20814	29536	high
707	hsa-miR-511-5p	GTGTCTTTTGCTCTGCAGTCA	down	0.294943	-1.76149	0.292904	58.6815	17.3077	4.33149	33.2722	9.28636	11.89	27.7585	117.352	26.4242	32.2686	6	23	7	23	22	122	28	28	middle
708	PC-3p-122395_15	TACTGGAGGAAGGTGGGGAT	up	inf	inf	0.29326	0	6.81472	5.05341	0	0	0	29.0202	0	0	0	7	0	0	0	23	0	0	0	middle
709	mmu-miR-452-3p_1ss20GA	TCAGTCTCATCTGCAAAGAAGT	up	1.71295	0.776484	0.293424	11.1554	19.1086	27.4328	0	30.5123	21.1952	16.4027	6.73329	19.8181	6.91471	38	0	23	41	13	7	21	6	middle
710	PC-3p-8823_328	CGGGTGGCAGCGTCGCCT	up	inf	inf	0.293588	0	123.662	0	0	50.4117	36.7039	531.196	0	0	0	0	0	38	71	421	0	0	0	middle
711	bta-mir-2887-2-p5_1ss20AT	ACCGGGGTCCGGTGCGGAGTG	down	0.730286	-0.453466	0.293961	14.7247	10.7532	3.60958	19.5293	7.95973	8.78825	13.8792	10.5809	17.4588	16.1343	5	13.5	6	17	11	11	18.5	14	middle
712	hsa-miR-500a-3p_L+1R-1_1ss22TA	AATGCACCTGGGCAAGGATTCA	up	1.5151	0.599411	0.294362	1396.23	2115.43	1728.75	4203.63	1544.41	714.174	2386.18	1081.17	1521.75	1585.77	2394.67	2905.83	1164.17	1381.5	1891.17	1124	1612.5	1376	middle
713	hsa-miR-502-3p	AATGCACCTGGGCAAGGATTCA	up	1.5151	0.599411	0.294362	1396.23	2115.43	1728.75	4203.63	1544.41	714.174	2386.18	1081.17	1521.75	1585.77	2394.67	2905.83	1164.17	1381.5	1891.17	1124	1612.5	1376	middle
714	hsa-miR-548f-3p_L+1R+2	CAAAAACTGTAATTACTTTTGC	down	0.249971	-2.00017	0.294424	8.23635	2.05885	0.649724	5.2933	0	2.58478	1.76645	2.35131	16.8644	5.49335	0.9	3.65909	0	5	1.4	2.44444	17.8701	4.76667	middle
715	hsa-miR-6775-3p_1ss21GA	AGGCCCTGTCCTCTGCCCCAA	up	inf	inf	0.294592	0	3.54515	0	0	0	2.58478	15.141	0	0	0	0	0	0	5	12	0	0	0	middle
716	hsa-miR-193b-5p_R-3	CGGGGTTTTGAGGGCGAGA	down	0.413034	-1.27567	0.296956	80.3663	33.194	61.3628	21.6993	33.1656	11.89	37.8524	148.132	43.4111	49.5554	85	15	25	23	30	154	46	43	middle
717	hsa-miR-500b-3p_L+3	AGTGCACCCAGGCAAGGATTCTG	up	4.83189	2.27259	0.297126	1.88744	9.11991	0	31.8256	0	6.20347	7.57049	0	5.66232	0	0	22	0	12	6	0	6	0	middle
718	hsa-miR-548n	CAAAAGTAATTGTGGATTTTGT	up	1.92488	0.944765	0.297157	5.18898	9.98815	13.0976	12.7096	0	7.73084	16.4027	0	10.3809	5.18603	18.1429	8.78571	0	14.9545	13	0	11	4.5	middle
719	hsa-mir-636-p5_1ss1AG	GGCGCGCGGGCGGGGCCGG	down	0.0297512	-5.07091	0.297948	24.2651	0.721915	3.60958	0	0	0	0	56.752	16.0432	0	5	0	0	0	0	59	17	0	middle
720	hsa-miR-1185-2-3p_R-3	ATATACAGGGGGAGACTCT	up	2.07706	1.05455	0.298454	9.08636	18.873	29.2376	15.1895	5.9698	23.78	20.188	0	22.6493	4.60981	40.5	10.5	4.5	46	16	0	24	4	middle
721	PC-5p-22911_107	CGTCTGTCTGGGGGTCGCA	up	inf	inf	0.298769	0	25.0068	0	0	9.28636	7.23738	108.51	0	0	0	0	0	7	14	86	0	0	0	middle
722	mmu-mir-6236-p3_1ss4CT	AATTAACTAGCCCTGAAA	up	4.17568	2.06201	0.298958	1.10101	4.59745	0	0	0	11.6315	11.3557	0	3.30302	0	0	0	0	22.5	9	0	3.5	0	middle
723	mmu-let-7c-5p_R+2	TGAGGTAGTAGGTTGTATGGTTAT	down	0.598313	-0.741027	0.299265	6.02692	3.60599	5.05341	0	0	9.82216	3.15437	8.17613	4.7186	5.18603	7	0	0	19	2.5	8.5	5	4.5	low
724	bta-miR-1260b_R+2_1ss9AG	ATCCCACCGCTGCCACCACT	down	-inf	-inf	0.299853	10.2405	0	0	0	0	0	0	25.0093	2.83116	2.88113	0	0	0	0	0	26	3	2.5	middle
725	hsa-miR-6837-3p	CCTTCACTGTGACTCTGCTGCAG	up	2.33235	1.22178	0.299887	6.96909	16.2543	14.4383	41.9519	18.5727	0	6.30874	7.69518	13.2121	0	20	29	14	0	5	8	14	0	middle
726	hsa-miR-6502-5p	AGCTCTAGAAAGATTGTTGACC	down	0.256963	-1.96037	0.30005	8.83841	2.27115	0	0	0	0	11.3557	0	10.3809	16.1343	0	0	0	0	9	0	11	14	middle
727	hsa-miR-5583-3p_L-1	AATATGGGTATATTAGTTTGG	up	inf	inf	0.300299	0	2.67646	0	11.5729	0	1.80934	0	0	0	0	0	8	0	3.5	0	0	0	0	middle
728	hsa-miR-1914-5p_L-1R+1	CCTGTGCCCGGCCCACTTCTGA	down	0.0431249	-4.53533	0.300373	11.9874	0.516956	0	0	0	2.58478	0	27.895	0	8.06716	0	0	0	5	0	29	0	7	middle
729	PC-3p-91499_21	CTGAAACCACAATTGCTTTGC	up	inf	inf	0.300458	0	5.35109	3.60958	23.1459	0	0	0	0	0	0	5	16	0	0	0	0	0	0	middle
730	mmu-mir-6236-p5_1ss2CG_2	TGAACTAGCCCTGAAAATG	down	0.156254	-2.67804	0.300472	13.3984	2.09355	10.4678	0	0	0	0	29.8188	5.19046	5.18603	14.5	0	0	0	0	31	5.5	4.5	middle
731	PC-5p-41185_57	AAAGGGGACAGCTCACAGGATT	up	3.41299	1.77104	0.30051	3.14573	10.7364	31.7643	0	7.95973	13.9578	0	0	9.4372	0	44	0	6	27	0	0	10	0	middle
732	hsa-miR-124-3p_L+1R-3_1ss20CA	TTAAGGCACGCGGTGAATGA	down	0.151595	-2.7217	0.30052	16.2463	2.46286	9.3849	0	0	2.92942	0	36.2315	5.97689	6.53056	13	0	0	5.66667	0	37.6667	6.33333	5.66667	middle
733	hsa-mir-124-2-p3_1ss20CA	TTAAGGCACGCGGTGAATGA	down	0.151595	-2.7217	0.30052	16.2463	2.46286	9.3849	0	0	2.92942	0	36.2315	5.97689	6.53056	13	0	0	5.66667	0	37.6667	6.33333	5.66667	middle
734	hsa-miR-889-3p	TTAATATCGGACAACCATTGT	up	1.44062	0.526692	0.300873	333.431	480.349	571.757	159.128	608.92	757.857	304.081	312.617	465.254	222.423	792	110	459	1466	241	325	493	193	middle
735	bta-miR-4286_R+2	ACCCCACTCCTGGTACCAA	down	0.690421	-0.534452	0.301493	155.399	107.291	124.169	43.3985	188.38	162.841	17.6645	204.884	147.22	114.093	172	30	142	315	14	213	156	99	middle
736	PC-5p-68953_30	CTGCCCTGAGACTTTTGCTCT	up	inf	inf	0.30159	0	7.00631	0	30.379	0	4.6526	0	0	0	0	0	21	0	9	0	0	0	0	middle
737	hsa-mir-7110-p3_1ss4TC	TCTCTCTCTCTCTCTCTCT	down	0.328331	-1.60678	0.302957	45.7927	15.0351	24.5451	14.4662	19.236	6.20347	10.7249	90.4184	27.3679	19.5917	34	10	14.5	12	8.5	94	29	17	middle
738	hsa-mir-9902-1-p3_1ss14GC	TCTCTCTCTCTCTCTCTCT	down	0.328331	-1.60678	0.302957	45.7927	15.0351	24.5451	14.4662	19.236	6.20347	10.7249	90.4184	27.3679	19.5917	34	10	14.5	12	8.5	94	29	17	middle
739	hsa-miR-3143_R-4	ATAACATTGTAAAGCGCTTCT	up	1.36329	0.447088	0.303527	151.364	206.352	223.072	232.905	127.356	106.493	341.934	174.104	177.419	102.568	309	161	96	206	271	181	188	89	middle
740	hsa-mir-3196-p5_1ss3GT	GGTCGGGGCGGCAGGGGCC	up	inf	inf	0.304197	0	5.64041	3.60958	24.5925	0	0	0	0	0	0	5	17	0	0	0	0	0	0	middle
741	PC-5p-97457_19	TCAGAGATAGGGATGTATG	up	inf	inf	0.304382	0	4.04985	0	0	0	2.58478	17.6645	0	0	0	0	0	0	5	14	0	0	0	middle
742	PC-3p-114547_16	TCTAACCGCCGCGCGCCCCG	up	inf	inf	0.305782	0	6.6136	0	28.9323	0	4.13565	0	0	0	0	0	20	0	8	0	0	0	0	middle
743	hsa-miR-3190-3p_L-2R+2	TGGAAGGTAGACGGCCAGAGAGT	down	0.320763	-1.64042	0.306703	4.50692	1.44565	3.60958	0	0	3.61869	0	0	6.60604	6.91471	5	0	0	7	0	0	7	6	low
744	hsa-miR-2277-3p_R+1	TGACAGCGCCCTGCCTGGCTCG	up	2.75383	1.46144	0.307138	3.84151	10.5788	11.5506	21.6993	0	19.6443	0	0	0	11.5245	16	15	0	38	0	0	0	10	middle
745	hsa-miR-451a_R-1	AAACCGTTACCATTACTGAGT	up	1.62994	0.704823	0.307879	418279	681771	616937	1.2543e+06	383272	175357	978984	153097	562992	538747	854584	867060	288908	339210	775895	159161	596567	467479	high
746	bta-miR-342_R-3_1ss21CA	TCTCACACAGAAATCGCACCAA	up	inf	inf	0.308076	0	4.27816	0	18.806	0	2.58478	0	0	0	0	0	13	0	5	0	0	0	0	middle
747	hsa-miR-5187-5p	TGGGATGAGGGATTGAAGTGGA	up	1.43613	0.52219	0.309623	15.6866	22.5281	31.7643	10.1263	34.4922	7.23738	29.0202	16.3523	12.2684	18.4392	44	7	26	14	23	17	13	16	middle
748	PC-3p-60498_36	TCAGGGTAAGAAGGGGTA	up	inf	inf	0.309885	0	15.0327	0	0	66.3311	0	8.83224	0	0	0	0	0	50	0	7	0	0	0	middle
749	hsa-miR-6780a-5p_L-1R+2	TGGGAGGGAAGACAGCTGGAGAGT	up	4.21227	2.0746	0.30996	1.92075	8.09072	0	27.4857	0	4.13565	8.83224	0	0	5.76226	0	19	0	8	7	0	0	5	middle
750	PC-5p-66677_31	CAGGCCATAACTCCTCTCT	up	inf	inf	0.310139	0	9.71719	0	0	0	5.68651	42.8994	0	0	0	0	0	0	11	34	0	0	0	middle
751	hsa-miR-517b-3p	ATCGTGCATCCCTTTAGAGTGT	down	0.319133	-1.64777	0.310345	12.8402	4.09772	4.69245	6.50978	9.28636	0	0	0	21.2337	17.2868	6.5	4.5	7	0	0	0	22.5	15	middle
752	hsa-mir-548ba-p3	CAAAAACTGCAATTACTTT	up	2.89583	1.53397	0.31048	0.629147	1.8219	0	4.33985	3.2976	0	1.47204	0	1.88744	0	0	3	2.48571	0	1.16667	0	2	0	low
753	hsa-miR-548ae-3p_R-2	CAAAAACTGCAATTACTTT	up	2.89583	1.53397	0.31048	0.629147	1.8219	0	4.33985	3.2976	0	1.47204	0	1.88744	0	0	3	2.48571	0	1.16667	0	2	0	low
754	ocu-miR-502b-3p_R-3	AATGCACCTGGGCAAGGATTT	up	inf	inf	0.31066	0	3.10953	1.80479	13.7429	0	0	0	0	0	0	2.5	9.5	0	0	0	0	0	0	middle
755	hsa-miR-1224-5p_R+2	GTGAGGACTCGGGAGGTGGAG	up	1.7156	0.778712	0.310941	11.951	20.5031	25.267	26.0391	7.95973	4.13565	39.1142	11.5428	4.7186	19.5917	35	18	6	8	31	12	5	17	middle
756	PC-3p-101822_18	CGGGAAATAGCTGGTTCT	down	0.0587306	-4.08974	0.312364	8.80215	0.516956	0	0	0	2.58478	0	0	5.66232	20.7441	0	0	0	5	0	0	6	18	middle
757	hsa-miR-3064-5p_L-2	TGGCTGTTGTGGTGTGCAA	down	0.372926	-1.42304	0.312719	46.6305	17.3897	10.1068	46.2918	11.9396	18.6104	0	90.4184	26.4242	23.049	14	32	9	36	0	94	28	20	middle
758	PC-3p-108465_17	AAACACTAGCTCCCTGGGAC	up	inf	inf	0.312883	0	5.53885	0	24.5925	0	3.10173	0	0	0	0	0	17	0	6	0	0	0	0	middle
759	cja-miR-9933_L-4	ATCACCCATGACTGATGGCT	down	-inf	-inf	0.313835	9.74597	0	0	0	0	0	0	24.0474	5.19046	0	0	0	0	0	0	25	5.5	0	middle
760	PC-3p-1439_2423	GCGGCGAGGGCGGGCAGTCG	up	9.64954	3.27046	0.314068	126.971	1225.21	3.60958	0	870.264	277.088	4975.07	380.912	0	0	5	0	656	536	3943	396	0	0	high
761	PC-3p-9408_303	ATAAGCGGAGGAAAAGAAA	down	0.199153	-2.32805	0.314539	85.7599	17.0794	0	0	23.8792	61.5177	0	178.913	0	78.3667	0	0	18	119	0	186	0	68	middle
762	hsa-miR-30c-5p_R+1	TGTAAACATCCTACACTCTCAGCT	down	0.812302	-0.299912	0.314826	23214.2	18856.9	16486	26179	14922.7	17903.3	18793.5	17424.3	23846.5	28371.6	22836.5	18096.7	11248.7	34632.2	14894.8	18114.5	25268.7	24618.5	high
763	PC-3p-37478_63	CCCCTGTTTTTGGCCTTAA	up	9.19492	3.20084	0.314829	1.57287	14.4624	0	0	58.3714	2.58478	11.3557	0	4.7186	0	0	0	44	5	9	0	5	0	middle
764	PC-3p-92987_20	AGGGCGCTTTGGCATTGG	up	inf	inf	0.315637	0	12.1505	6.49724	0	0	0	54.2552	0	0	0	9	0	0	0	43	0	0	0	middle
765	pal-mir-9993a-p3_1ss2GA	AAATCTCGGTGGGACCTC	up	4.55988	2.189	0.317095	3.77488	17.213	0	0	57.0448	0	29.0202	0	11.3246	0	0	0	43	0	23	0	12	0	middle
766	hsa-miR-548d-3p	CAAAAACCACAGTTTCTTTTGC	down	0.565945	-0.821267	0.317852	10.605	6.00181	11.1897	8.6797	7.29642	2.84326	0	16.3523	10.8528	4.60981	15.5	6	5.5	5.5	0	17	11.5	4	middle
767	hsa-miR-641_R+1	AAAGACATAGGATAGAGTCACCTCT	up	1.73731	0.796857	0.318472	16.2794	28.2824	33.2081	24.5925	7.95973	40.3225	35.3289	0	18.8744	29.9637	46	17	6	78	28	0	20	26	middle
768	hsa-miR-10401-3p_L+3R-2	CCGACCTCGCCGTCCCGCCCGC	up	5.62494	2.49184	0.319131	4.22566	23.769	0	89.6903	7.95973	21.1952	0	0	0	12.677	0	62	6	41	0	0	0	11	middle
769	PC-3p-252980_8	ATTTGCTGTTAAGATATGGGAA	up	inf	inf	0.319152	0	3.08602	0	0	0	1.55087	13.8792	0	0	0	0	0	0	3	11	0	0	0	middle
770	mdo-miR-22-3p	AAGCTGCCAGTTGAAGAACTGC	up	1.79312	0.842475	0.320148	34.5887	62.0218	47.6464	154.788	31.8389	48.0769	27.7585	49.0568	23.593	31.1162	66	107	24	93	22	51	25	27	middle
771	hsa-miR-6515-5p	TTGGAGGGTGTGGAAGACATC	up	1.78526	0.836131	0.320802	17.0506	30.4397	10.8287	24.5925	47.7584	16.0256	52.9934	0	29.2553	21.8966	15	17	36	31	42	0	31	19	middle
772	hsa-miR-6802-3p_L+1	CTTCACCCCTCTCACCTAAGCAG	down	0.318102	-1.65244	0.321385	6.67269	2.1226	0	0	10.613	0	0	10.5809	9.4372	0	0	0	8	0	0	11	10	0	middle
773	hsa-miR-362-5p_R-1	AATCCTTGGAACCTAGGTGTGAG	down	0.643267	-0.636511	0.321439	384.968	247.637	147.271	458.578	169.808	254.342	208.188	220.275	359.557	575.073	204	317	128	492	165	229	381	499	middle
774	PC-5p-53113_42	ATTGGCACTGCACATGATTG	down	0.108286	-3.20708	0.321483	13.3334	1.44383	7.21915	0	0	0	0	30.7807	0	9.21961	10	0	0	0	0	32	0	8	middle
775	hsa-miR-212-5p	ACCTTGGCTCTAGACTGCTTACT	down	0.341991	-1.54797	0.322066	10.0967	3.45299	0	0	7.95973	9.3052	0	0	14.1558	16.1343	0	0	6	18	0	0	15	14	middle
776	mmu-miR-5119_L+1_1ss6TA	TCATCACATCCTGGGGCTGG	down	0.236443	-2.08043	0.322296	65.3604	15.454	0	11.5729	22.5526	10.3391	32.8055	140.437	14.1558	41.4883	0	8	17	20	26	146	15	36	middle
777	hsa-miR-3130-3p_L-1_1ss21AT	CTGCACCGGAGACTGGGTAT	down	0.139803	-2.83854	0.322361	10.6897	1.49445	2.16575	0	5.30649	0	0	24.0474	8.02162	0	3	0	4	0	0	25	8.5	0	middle
778	hsa-miR-4676-3p	CACTGTTTCACCACTGGCTCTT	up	1.66979	0.739665	0.322642	24.3225	40.6134	43.3149	46.2918	75.6175	31.5343	6.30874	44.2473	16.0432	12.677	60	32	57	61	5	46	17	11	middle
779	hsa-miR-7848-3p_R-1	CTACCCTCGGTCTGCTTACCAC	up	inf	inf	0.323365	0	5.57036	25.267	0	0	2.58478	0	0	0	0	35	0	0	5	0	0	0	0	middle
780	hsa-miR-4479_R-2	CGCGCGGCCGTGCTCGGAGC	up	inf	inf	0.323453	0	8.92819	0	40.5053	0	4.13565	0	0	0	0	0	28	0	8	0	0	0	0	middle
781	hsa-miR-101-5p_L+1R-2	TCAGTTATCACAGTGCTGATG	up	1.61359	0.69027	0.323981	44.7155	72.1524	59.1971	131.642	22.5526	21.1952	126.175	37.514	42.4674	54.1652	82	91	17	41	100	39	45	47	middle
782	PC-5p-37115_63	AACCCGGTCAGCCCCTCTCCG	down	0.0235683	-5.40701	0.324009	30.7081	0.723738	0	0	0	3.61869	0	75.9899	0	16.1343	0	0	0	7	0	79	0	14	middle
783	hsa-miR-518e-5p	CTCTAGAGGGAAGCGCTTTCTG	down	0.624715	-0.678731	0.325696	2.72635	1.70319	0	4.82206	2.43214	0	1.26175	2.88569	2.98845	2.3049	0	3.33333	1.83333	0	1	3	3.16667	2	low
784	mmu-miR-300-3p_R-2	TATGCAAGGGCAAGCTCTCT	up	5.85867	2.55057	0.326239	1.57287	9.21491	0	34.7188	0	0	11.3557	0	4.7186	0	0	24	0	0	9	0	5	0	middle
785	hsa-miR-143-3p_R+1	TGAGATGAAGCACTGTAGCTCT	down	0.720606	-0.472717	0.326778	17212.6	12403.5	13127.3	7461.65	7624.1	16992.8	16811.5	10019.1	19898.3	21720.3	18184	5158	5747	32871	13324	10416	21085	18847	high
786	PC-3p-16674_157	CTTAGTACGAGAGGAACCG	up	1.7357	0.79552	0.327063	30.8229	53.4994	15.8821	33.2722	33.1656	104.425	80.7519	55.7901	11.3246	25.3539	22	23	25	202	64	58	12	22	middle
787	mdo-miR-26-5p_R+1_1ss10TC	TTCAAGTAACCCAGGATAGGCT	down	0.614897	-0.701582	0.327769	13.176	8.10188	12.6335	0	7.95973	9.82216	10.094	6.25234	13.6839	19.5917	17.5	0	6	19	8	6.5	14.5	17	middle
788	hsa-miR-371b-5p	ACTCAAAAGATGGCGGCACTTT	down	0.213116	-2.23029	0.329258	44.84	9.5561	3.60958	13.0196	10.613	4.13565	16.4027	100.037	16.0432	18.4392	5	9	8	8	13	104	17	16	middle
789	PC-3p-64312_33	CGATCCTCCCGCCTTTTTTCC	down	-inf	-inf	0.330233	12.4683	0	0	0	0	0	0	31.7426	5.66232	0	0	0	0	0	0	33	6	0	middle
790	hsa-miR-1283	TCTACAAAGGAAAGCGCTTTCT	down	-inf	-inf	0.332017	12.9308	0	0	0	0	0	0	0	33.0302	5.76226	0	0	0	0	0	0	35	5	middle
791	hsa-mir-548ax-p3	CAAAAACCGTAATTACTTTTGT	up	1.64283	0.716182	0.332443	47.2627	77.6445	108.287	7.23309	74.2909	151.726	46.6847	75.028	26.4242	40.3358	150	5	56	293.5	37	78	28	35	middle
792	PC-5p-75242_27	ACATAATCAACTGTGCCTGA	up	inf	inf	0.333897	0	4.21604	0	19.5293	0	1.55087	0	0	0	0	0	13.5	0	3	0	0	0	0	middle
793	hsa-miR-4443_L+1	CTTGGAGGCGTGGGTTTT	down	0.131936	-2.92209	0.334501	15.3208	2.02136	10.1068	0	0	0	0	35.5902	0	10.3721	14	0	0	0	0	37	0	9	middle
794	hsa-miR-769-3p_R-5	CTGGGATCTCCGGGGTCT	down	0.137274	-2.86487	0.334667	50.7354	6.96464	7.21915	0	7.95973	19.6443	0	120.237	16.987	14.9819	10	0	6	38	0	125	18	13	middle
795	hsa-miR-4632-3p	TGCCGCCCTCTCGCTGCTCTAG	down	0.164744	-2.6017	0.335449	7.65883	1.26175	0	0	0	0	6.30874	17.3142	5.66232	0	0	0	0	0	5	18	6	0	middle
796	cgr-miR-1260_R+2_6	ATCCCACCGCTGCCACCATA	down	0.605093	-0.724772	0.335483	51.8422	31.3694	18.7698	44.8451	39.1354	46.526	7.57049	65.4091	19.8181	70.2995	26	31	29.5	90	6	68	21	61	middle
797	cgr-miR-1260_R+2_4	ATCCCACCGCTGCCACCAAT	down	0.605093	-0.724772	0.335483	51.8422	31.3694	18.7698	44.8451	39.1354	46.526	7.57049	65.4091	19.8181	70.2995	26	31	29.5	90	6	68	21	61	middle
798	cgr-miR-1260_R+2_3	ATCCCACCGCTGCCACCAAG	down	0.605093	-0.724772	0.335483	51.8422	31.3694	18.7698	44.8451	39.1354	46.526	7.57049	65.4091	19.8181	70.2995	26	31	29.5	90	6	68	21	61	middle
799	cgr-miR-1260_R+2_1	ATCCCACCGCTGCCACCAAA	down	0.605093	-0.724772	0.335483	51.8422	31.3694	18.7698	44.8451	39.1354	46.526	7.57049	65.4091	19.8181	70.2995	26	31	29.5	90	6	68	21	61	middle
800	cgr-miR-1260_R+2_2	ATCCCACCGCTGCCACCAAC	down	0.605093	-0.724772	0.335483	51.8422	31.3694	18.7698	44.8451	39.1354	46.526	7.57049	65.4091	19.8181	70.2995	26	31	29.5	90	6	68	21	61	middle
801	cgr-miR-1260_R+2_5	ATCCCACCGCTGCCACCAGA	down	0.605093	-0.724772	0.335483	51.8422	31.3694	18.7698	44.8451	39.1354	46.526	7.57049	65.4091	19.8181	70.2995	26	31	29.5	90	6	68	21	61	middle
802	mmu-miR-146a-5p_R+2	TGAGAACTGAATTCCATGGGTTAA	down	0.39262	-1.34879	0.335508	1396.23	548.189	612.906	393.48	394.007	567.1	773.452	869.556	583.219	2735.92	849	272	297	1097	613	904	618	2374	middle
803	hsa-miR-1228-3p_R+1	TCACACCTGCCTCGCCCCCCA	down	0.05827	-4.1011	0.335868	8.87173	0.516956	0	0	0	2.58478	0	0	4.7186	21.8966	0	0	0	5	0	0	5	19	middle
804	bta-miR-2478_L-2_1ss4TC	ACCCCACTTCTGACACCA	up	132.831	7.05345	0.336016	2.89926	385.113	2.5267	28.209	1783.64	80.9036	30.282	0	2.3593	6.33848	3.5	19.5	1344.5	156.5	24	0	2.5	5.5	middle
805	hsa-mir-548v-p3_1ss6GA	CAAAAACTACAGTTACTTTTGC	down	0.337132	-1.56861	0.336177	1.84007	0.620347	0	0	0	3.10173	0	0	2.83116	2.68905	0	0	0	6	0	0	3	2.33333	low
806	hsa-miR-548ax_R-3	AGAAGTAATTGCGGTTTTG	down	0.167898	-2.57434	0.336639	35.7686	6.00548	0	0	0	21.1952	8.83224	80.7994	0	26.5064	0	0	0	41	7	84	0	23	middle
807	hsa-miR-518d-5p_R-1	CTCTAGAGGGAAGCACTTTCT	down	-inf	-inf	0.336927	2.87399	0	0	0	0	0	0	0	1.21335	7.40862	0	0	0	0	0	0	1.28571	6.42857	low
808	hsa-miR-518f-5p_R-1	CTCTAGAGGGAAGCACTTTCT	down	-inf	-inf	0.336927	2.87399	0	0	0	0	0	0	0	1.21335	7.40862	0	0	0	0	0	0	1.28571	6.42857	low
809	mmu-mir-6236-p3_1ss2CG	TGAACTAGCCCTGAAAAT	down	0.485143	-1.04352	0.337167	19.2651	9.34631	14.4383	16.6361	4.64318	1.55087	9.46311	29.8188	3.77488	24.2015	20	11.5	3.5	3	7.5	31	4	21	middle
810	mmu-mir-6236-p5_1ss2CG_1	TGAACTAGCCCTGAAAAT	down	0.485143	-1.04352	0.337167	19.2651	9.34631	14.4383	16.6361	4.64318	1.55087	9.46311	29.8188	3.77488	24.2015	20	11.5	3.5	3	7.5	31	4	21	middle
811	hsa-miR-539-3p	ATCATACAAGGACAATTTCTTT	up	1.60304	0.680812	0.337638	68.5236	109.846	139.33	10.1263	65.0045	230.045	104.725	45.2092	77.385	82.9765	193	7	49	445	83	47	82	72	middle
812	hsa-mir-3159-p3_1ss21TC	TCACGCCTGTAATCCCAGCAC	down	0.499523	-1.00138	0.337912	29.6629	14.8173	27.4328	8.6797	29.1857	8.78825	0	51.9425	12.2684	24.7777	38	6	22	17	0	54	13	21.5	middle
813	PC-3p-32650_72	GAAAGTGGACGTATAGGGT	down	0.109476	-3.19132	0.338249	42.7951	4.68502	0	0	14.5928	0	8.83224	101.961	26.4242	0	0	0	11	0	7	106	28	0	middle
814	hsa-miR-106a-3p_L+2R-3	TACTGCAATGTAAGCACTTCT	up	1.86621	0.900112	0.338921	159.077	296.872	100.346	742.115	112.763	115.281	413.853	201.037	152.883	123.312	139	513	85	223	328	209	162	107	middle
815	PC-3p-27279_87	TCGACTCCCGGTATGGGAAC	down	0.234175	-2.09434	0.339129	26.2797	6.15405	14.4383	6.50978	0	9.82216	0	55.7901	0	23.049	20	4.5	0	19	0	58	0	20	middle
816	PC-3p-6017_498	GGAGTTTGGCTGGGGCGGC	up	2.46977	1.30438	0.33951	22.9946	56.7914	31.0424	52.0782	21.226	8.01281	171.598	46.6521	18.8744	3.45735	43	36	16	15.5	136	48.5	20	3	middle
817	PC-5p-6017_498	GGAGTTTGGCTGGGGCGGC	up	2.46977	1.30438	0.33951	22.9946	56.7914	31.0424	52.0782	21.226	8.01281	171.598	46.6521	18.8744	3.45735	43	36	16	15.5	136	48.5	20	3	middle
818	hsa-miR-4683_R-1	TGGAGATCCAGTGCTCGCCCGA	down	0.341312	-1.55084	0.339606	6.21894	2.1226	0	0	10.613	0	0	0	9.4372	9.21961	0	0	8	0	0	0	10	8	middle
819	hsa-miR-3944-5p	TGTGCAGCAGGCCAACCGAGA	down	-inf	-inf	0.339772	20.7866	0	0	0	0	0	0	53.8663	8.49348	0	0	0	0	0	0	56	9	0	middle
820	hsa-miR-1-3p	TGGAATGTAAAGAAGTATGTAT	up	1.81167	0.85732	0.341897	325.991	590.588	428.096	83.1805	220.219	1373.55	847.895	344.359	154.77	478.844	593	57.5	166	2657	672	358	164	415.5	middle
821	hsa-miR-1260b_1ss9AG	ATCCCACCGCTGCCACCAT	down	0.515252	-0.956649	0.342415	1652.81	851.617	956.177	298.003	1329.28	1321.34	353.289	2949.18	1003.17	1006.09	1324.5	206	1002	2556	280	3066	1063	873	middle
822	mmu-miR-6238_L-1R-3_1ss12TC	TATTAGTCAGCGGAGGAA	down	0.277282	-1.85057	0.342757	12.1914	3.38046	0	0	6.63311	2.06782	8.20136	0	11.7965	24.7777	0	0	5	4	6.5	0	12.5	21.5	middle
823	hsa-miR-19b-3p	TGTGCAAATCCATGCAAAACTGA	up	1.23808	0.308102	0.34314	4115.17	5094.9	4062.58	8246.44	3402.79	5623.53	4139.16	3394.22	4477.48	4473.82	5627.5	5700.5	2565	10878.2	3280.5	3528.67	4744.5	3882	high
824	pal-miR-9995-3p	ATCTCGGTGGAACCTCCA	up	3.9439	1.97962	0.344993	419.54	1654.63	364.206	243.755	6221.2	613.109	830.861	810.88	200.54	247.201	504.5	168.5	4689.5	1186	658.5	843	212.5	214.5	high
825	hsa-miR-450b-5p_R-1	TTTTGCAATATGTTCCTGAAT	up	1.23538	0.304954	0.345255	228.587	282.392	337.135	195.293	193.687	242.969	442.874	205.846	211.393	268.521	467	135	146	470	351	214	224	233	middle
826	mmu-miR-1839-3p_R-1	AGACCTACTTATCTACCAACAG	down	0.505692	-0.98367	0.345284	102.154	51.6583	43.3149	72.3309	42.4519	74.9586	25.235	67.3329	54.7358	184.392	60	50	32	145	20	70	58	160	middle
827	hsa-miR-30e-5p_R+2	TGTAAACATCCTTGACTGGAAGCT	up	1.14647	0.197197	0.346384	49458.5	56702.6	59503.9	67810.2	45314.8	57971.9	52912	39350.3	50251.2	58773.9	82425	46875	34158	112141	41935.5	40909	53248	50999	high
828	hsa-miR-381-3p	TATACAAGGGCAAGCTCTCTGT	up	1.44061	0.526681	0.346819	686.867	989.508	1075.65	452.791	1029.46	1698.2	691.438	457.863	1095.66	507.079	1490	313	776	3285	548	476	1161	440	middle
829	hsa-miR-11401_R+1	TCACGTCTGCGGCTGTCACGT	up	1.82509	0.867969	0.347114	20.5114	37.4351	49.0903	20.2526	68.9844	27.3987	21.4497	44.2473	0	17.2868	68	14	52	53	17	46	0	15	middle
830	hsa-miR-193a-3p_R-2	AACTGGCCTACAAAGTCCCA	down	0.290236	-1.7847	0.347341	30.8105	8.9423	12.2726	7.23309	25.2058	0	0	0	30.199	62.2324	17	5	19	0	0	0	32	54	middle
831	hsa-miR-199a-5p	CCCAGTGTTCAGACTACCTGTTC	up	1.32992	0.411337	0.347931	9481.69	12609.9	12133.6	4470.77	11708.8	22809.1	11927.1	8688.34	9996.04	9760.69	16807.5	3090.5	8826	44122	9452.83	9032.5	10592.2	8469.5	high
832	cja-mir-103a-1-p5	CTGCGTCTTTGTGCTTTC	down	0.599931	-0.737131	0.348679	51.1884	30.7095	7.94107	54.9715	26.5324	64.1025	0	22.1237	72.6664	58.775	11	38	20	124	0	23	77	51	middle
833	pal-miR-9993a-3p_1ss6GA	ATCTCAGTGGGACCTCCA	up	inf	inf	0.349006	0	24.7512	0	0	118.069	5.68651	0	0	0	0	0	0	89	11	0	0	0	0	middle
834	mmu-miR-146a-5p_R+1	TGAGAACTGAATTCCATGGGTTT	up	1.31442	0.394424	0.349054	7136.13	9379.86	12393.1	3534.09	7617.47	14227.1	9127.49	6109.98	5821.81	9476.61	17167	2443	5742	27521	7234	6352	6169	8223	high
835	hsa-miR-3912-3p	TAACGCATAATATGGACATGT	up	1.84946	0.887103	0.349802	15.9861	29.5657	7.94107	14.4662	19.8993	33.6021	71.9196	14.4285	4.7186	28.8113	11	10	15	65	57	15	5	25	middle
836	PC-5p-19259_132	GACCAGGGATTGGCGGATG	up	8.75713	3.13046	0.350384	4.60981	40.3687	0	0	22.5526	5.16956	174.121	0	0	13.8294	0	0	17	10	138	0	0	12	middle
837	bta-miR-2478_L-2	ATCCCACTTCTGACACCA	up	2.63264	1.39651	0.350445	2283.34	6011.22	1536.24	1897.96	19880.8	1931.35	4809.78	3123.28	1866.68	1860.06	2128	1312	14986	3736	3812	3247	1978	1614	high
838	hsa-miR-23c_L+1R-2_1ss15TG	CATCACATTGCCAGGGATTAC	down	0.145224	-2.78364	0.350512	4.26299	0.61909	0	0	3.09545	0	0	10.0999	0	2.68905	0	0	2.33333	0	0	10.5	0	2.33333	middle
839	mmu-mir-6236-p3_1ss11TA	ACAACTCACCAGCCGAAT	up	2.92982	1.55081	0.351669	31.9149	93.5049	25.628	16.6361	34.4922	74.7001	316.068	70.6995	6.60604	18.4392	35.5	11.5	26	144.5	250.5	73.5	7	16	middle
840	hsa-miR-6513-3p_R+1	TCAAGTGTCATCTGTCCCTAGA	up	1.96052	0.971235	0.353737	15.6473	30.6768	40.4273	23.1459	42.4519	28.4326	18.9262	0	6.60604	40.3358	56	16	32	55	15	0	7	35	middle
841	PC-5p-10321_273	CCACCCTGGAAACGGCTC	up	4.9586	2.30993	0.354408	18.4181	91.328	4.33149	0	71.6376	16.0256	364.645	23.0856	5.66232	26.5064	6	0	54	31	289	24	6	23	middle
842	hsa-mir-1256-p3	CTAAAGAGAAGTCAATGCATGA	up	1.65113	0.72345	0.356539	8.76884	14.4785	8.66299	15.9128	10.613	25.8478	11.3557	0	11.3246	14.9819	12	11	8	50	9	0	12	13	middle
843	PC-3p-49453_46	AAGAGCCTGGAACTGCACCAA	down	0.0598824	-4.06172	0.356764	8.63284	0.516956	0	0	0	2.58478	0	22.1237	3.77488	0	0	0	0	5	0	23	4	0	middle
844	hsa-miR-142-5p_L+2R-3	CCCATAAAGTAGAAAGCACT	down	0.748715	-0.417511	0.357284	95019.1	71142.3	78367.5	90888.1	59522.9	55046	71886.8	57405.1	101618	126034	108555	62828	44868	106481	56974	59679	107678	109362	high
845	hsa-miR-141-3p_R-1	TAACACTGTCTGGTAAAGATG	down	0.539034	-0.891552	0.358887	96.7149	52.1326	30.3205	27.4857	22.5526	143.714	36.5907	57.7139	64.173	168.258	42	19	17	278	29	60	68	146	middle
846	bta-mir-2887-2-p5_1ss8AT	TGCGGAGTGCCCTTCGTCC	down	0.547827	-0.868207	0.359008	32.4063	17.7531	17.326	21.6993	13.9295	14.9917	20.8188	57.2329	19.8181	20.1679	24	15	10.5	29	16.5	59.5	21	17.5	middle
847	bta-mir-2887-2-p3_1ss8AT	TGCGGAGTGCCCTTCGTCC	down	0.547827	-0.868207	0.359008	32.4063	17.7531	17.326	21.6993	13.9295	14.9917	20.8188	57.2329	19.8181	20.1679	24	15	10.5	29	16.5	59.5	21	17.5	middle
848	PC-5p-22394_110	ACGCATGCGCCCGCCGTCC	down	0.0145804	-6.09983	0.359371	70.9112	1.03391	0	0	0	5.16956	0	188.532	0	24.2015	0	0	0	10	0	196	0	21	middle
849	PC-3p-78_121274	GCGGCGCTTGTCACTCCT	up	931.135	9.86285	0.360289	34.8581	32457.6	31.7643	0	3036.64	1138.85	158081	90.4184	14.1558	0	44	0	2289	2203	125287	94	15	0	high
850	mmu-mir-6240-p5_1ss15TA	TTTCTGCCCAGTGCACTGA	down	0.089536	-3.48139	0.360637	13.335	1.19396	0	0	5.9698	0	0	33.6664	0	6.33848	0	0	4.5	0	0	35	0	5.5	middle
851	ssc-mir-1285-p3	ATAGCGAGACCCCGTCTCT	up	1.47775	0.563398	0.360812	930.294	1374.74	1082.87	3078.4	928.636	816.015	967.761	978.25	1022.05	790.582	1500	2128	700	1578.5	767	1017	1083	686	middle
852	hsa-miR-9903_R-3_1ss3AG	TTGTCCTCCAGTAGACTAG	up	2.6818	1.4232	0.360895	1.57287	4.21812	0	0	6.63311	3.10173	11.3557	0	4.7186	0	0	0	5	6	9	0	5	0	middle
853	hsa-miR-671-5p_R+1	AGGAAGCCCTGGAGGGGCTGGAGG	down	0.535514	-0.901003	0.361856	23.2243	12.4369	3.60958	14.4662	26.5324	17.5765	0	25.0093	37.7488	6.91471	5	10	20	34	0	26	40	6	middle
854	mmu-let-7j_1ss8TG	TGAGGTAGTAGTTTGTGCTGTTAT	up	1.16665	0.222376	0.362011	343.466	400.705	416.545	296.557	367.474	440.963	481.988	420.349	347.289	262.759	577	205	277	853	382	437	368	228	middle
855	hsa-miR-548av-5p_R+4	AAAAGTACTTGCGGATTTTGCT	up	1.26605	0.340338	0.364702	90.8107	114.971	102.512	173.594	58.3714	123.035	117.343	100.037	59.4544	112.94	142	120	44	238	93	104	63	98	middle
856	hsa-miR-873-5p_L+1R-3	TGCAGGAACTTGTGAGTCT	down	0.596937	-0.744349	0.364713	79.1468	47.2456	73.6354	98.37	11.9396	23.263	29.0202	41.3616	67.0041	129.075	102	68	9	45	23	43	71	112	middle
857	PC-3p-26016_92	GATAGCTGGAGCCCACGTG	up	15.2343	3.92925	0.365189	1.72868	26.3352	0	0	9.28636	0	122.39	0	0	5.18603	0	0	7	0	97	0	0	4.5	middle
858	hsa-miR-624-5p	TAGTACCAGTACCTTGTGTTCA	up	1.58334	0.662971	0.365468	96.9807	153.553	112.619	361.654	55.7181	109.078	128.698	58.6758	117.021	115.245	156	250	42	211	102	61	124	100	middle
859	hsa-miR-4659a-3p	TTTCTTCTTAGACATGGCAACG	up	1.44452	0.530592	0.367955	22.214	32.0886	50.5341	39.0587	6.63311	26.3647	37.8524	20.1999	34.9176	11.5245	70	27	5	51	30	21	37	10	middle
860	hsa-miR-652-3p_R+1	AATGGCGCCACTAGGGTTGTGT	up	1.09123	0.125958	0.368023	6836.9	7460.64	6840.15	8831.6	7292.44	7237.9	7101.12	5915.67	6943.89	7651.13	9475	6105	5497	14001	5628	6150	7358	6639	high
861	hsa-miR-504-5p_L-1	GACCCTGGTCTGCACTCTATC	down	0.755208	-0.405054	0.368495	57.4255	43.3682	40.4273	62.2046	41.1253	49.1108	23.9732	46.1711	81.1599	44.9456	56	43	31	95	19	48	86	39	middle
862	PC-3p-109246_17	TACCCGGCGGCCGTCGCGCG	up	3.90089	1.9638	0.368829	1.5366	5.99411	0	21.6993	0	8.27129	0	0	0	4.60981	0	15	0	16	0	0	0	4	middle
863	hsa-miR-548ar-3p_R-2	TAAAACTGCAGTTATTTTT	up	11.672	3.54498	0.369418	3.0732	35.8705	14.4383	164.914	0	0	0	0	0	9.21961	20	114	0	0	0	0	0	8	middle
864	hsa-miR-548ak_1ss9CT	AAAAGTAATTGCGGTTTTTGA	down	0.409399	-1.28842	0.36953	9.20157	3.76712	1.85635	9.29968	1.89517	0	5.78438	0	15.504	12.1007	2.57143	6.42857	1.42857	0	4.58442	0	16.4286	10.5	middle
865	PC-3p-15010_178	CGGACGCAGGACGCTCCCT	up	inf	inf	0.369865	0	82.634	0	0	0	3.10173	410.068	0	0	0	0	0	0	6	325	0	0	0	middle
866	hsa-miR-374b-5p_R-1	ATATAATACAACCTGCTAAGT	down	0.690929	-0.533391	0.37209	2792.26	1929.25	1717.44	2190.9	1790.94	2808.88	1138.1	1292.79	3462.98	3621	2379	1514.5	1350	5433.5	902	1344	3669.5	3142	middle
867	hsa-miR-19b-2-5p_R-1	AGTTTTGCAGGTTTGCATTTC	up	inf	inf	0.373901	0	0.620347	0	0	0	3.10173	0	0	0	0	0	0	0	6	0	0	0	0	low
868	hsa-miR-31-3p_R+1	TGCTATGCCAACATATTGCCATC	up	inf	inf	0.373901	0	1.34408	0	0	0	6.72042	0	0	0	0	0	0	0	13	0	0	0	0	low
869	hsa-miR-33b-3p_R-2	CAGTGCCTCGGCAGTGCAGC	up	inf	inf	0.373901	0	10.4156	0	52.0782	0	0	0	0	0	0	0	36	0	0	0	0	0	0	middle
870	hsa-miR-34b-5p_R-1_1ss11CA	TAGGCAGTGTAATTAGCTGATT	up	inf	inf	0.373901	0	0.620347	0	0	0	3.10173	0	0	0	0	0	0	0	6	0	0	0	0	low
871	hsa-miR-96-3p_L+1R-1_1ss11CT	CAATCATGTGTAGTGCCAATAT	up	inf	inf	0.373901	0	0.827129	0	0	0	4.13565	0	0	0	0	0	0	0	8	0	0	0	0	low
872	hsa-miR-101-2-5p_R-1	TCGGTTATCATGGTACCGATG	up	inf	inf	0.373901	0	1.5141	0	0	0	0	7.57049	0	0	0	0	0	0	0	6	0	0	0	low
873	hsa-mir-103a-1-p5_1ss18GT	CTTTACAGTGCTGCCTTTT	up	inf	inf	0.373901	0	0.433149	2.16575	0	0	0	0	0	0	0	3	0	0	0	0	0	0	0	low
874	mmu-miR-107-5p	AGCTTCTTTACAGTGTTGCCTTG	up	inf	inf	0.373901	0	1.44383	7.21915	0	0	0	0	0	0	0	10	0	0	0	0	0	0	0	low
875	hsa-miR-122b-3p	AAACACCATTGTCACACTCCAC	up	inf	inf	0.373901	0	1.85727	0	0	9.28636	0	0	0	0	0	0	0	7	0	0	0	0	0	low
876	hsa-miR-129-2-3p	AAGCCCTTACCCCAAAAAGCAT	up	inf	inf	0.373901	0	1.5141	0	0	0	0	7.57049	0	0	0	0	0	0	0	6	0	0	0	low
877	hsa-miR-129-1-3p_R-2	AAGCCCTTACCCCAAAAAGT	up	inf	inf	0.373901	0	2.1226	0	0	10.613	0	0	0	0	0	0	0	8	0	0	0	0	0	middle
878	mml-miR-133b-5p_L+2	GCTGGTCAAACGGAACCAAGTC	up	inf	inf	0.373901	0	0.723738	0	0	0	3.61869	0	0	0	0	0	0	0	7	0	0	0	0	low
879	hsa-miR-135b-3p_L-1	TGTAGGGCTAAAAGCCATGGG	up	inf	inf	0.373901	0	1.24069	0	0	0	6.20347	0	0	0	0	0	0	0	12	0	0	0	0	low
880	hsa-miR-141-5p	CATCTTCCAGTACAGTGTTGGA	up	inf	inf	0.373901	0	0.866299	4.33149	0	0	0	0	0	0	0	6	0	0	0	0	0	0	0	low
881	hsa-miR-147b-5p	TGGAAACATTTCTGCACAAACT	up	inf	inf	0.373901	0	1.15506	5.77532	0	0	0	0	0	0	0	8	0	0	0	0	0	0	0	low
882	hsa-miR-187-3p_1ss22GT	TCGTGTCTTGTGTTGCAGCCGT	up	inf	inf	0.373901	0	0.93052	0	0	0	4.6526	0	0	0	0	0	0	0	9	0	0	0	0	low
883	hsa-miR-196a-1-3p	CAACAACATTAAACCACCCGA	up	inf	inf	0.373901	0	1.73594	0	8.6797	0	0	0	0	0	0	0	6	0	0	0	0	0	0	low
884	ggo-miR-202_R-1	AAGAGGTATAGGGCATGGGAA	up	inf	inf	0.373901	0	1.5141	0	0	0	0	7.57049	0	0	0	0	0	0	0	6	0	0	0	low
885	hsa-miR-208b-3p	ATAAGACGAACAAAAGGTTTGT	up	inf	inf	0.373901	0	0.516956	0	0	0	2.58478	0	0	0	0	0	0	0	5	0	0	0	0	low
886	hsa-miR-208a-3p	ATAAGACGAGCAAAAAGCTTGT	up	inf	inf	0.373901	0	2.48139	0	0	0	12.4069	0	0	0	0	0	0	0	24	0	0	0	0	middle
887	hsa-miR-211-3p	GCAGGGACAGCAAAGGGGTGC	up	inf	inf	0.373901	0	2.38792	0	0	11.9396	0	0	0	0	0	0	0	9	0	0	0	0	0	middle
888	hsa-miR-216b-5p	AAATCTCTGCAGGCAAATGTGA	up	inf	inf	0.373901	0	2.60391	0	13.0196	0	0	0	0	0	0	0	9	0	0	0	0	0	0	middle
889	hsa-miR-219a-2-3p_R+1	AGAATTGTGGCTGGACATCTGTT	up	inf	inf	0.373901	0	4.05053	0	20.2526	0	0	0	0	0	0	0	14	0	0	0	0	0	0	middle
890	hsa-miR-302a-5p_L-3R+1	TAAACGTGGATGTACTTGCTT	up	inf	inf	0.373901	0	0.516956	0	0	0	2.58478	0	0	0	0	0	0	0	5	0	0	0	0	low
891	hsa-miR-302b-3p	TAAGTGCTTCCATGTTTTAGTAG	up	inf	inf	0.373901	0	1.1373	0	0	0	5.68651	0	0	0	0	0	0	0	11	0	0	0	0	low
892	hsa-mir-320b-2-p5_1ss10TC	CTTAGGCTTCCTCTTCCC	up	inf	inf	0.373901	0	3.0282	0	0	0	0	15.141	0	0	0	0	0	0	0	12	0	0	0	middle
893	hsa-miR-365a-5p_R-3	AGGGACTTTTGGGGGCAGAT	up	inf	inf	0.373901	0	1.15506	5.77532	0	0	0	0	0	0	0	8	0	0	0	0	0	0	0	low
894	hsa-miR-376a-5p_L+2R-1	AGGTAGATTCTCCTTCTATGAGT	up	inf	inf	0.373901	0	0.516956	0	0	0	2.58478	0	0	0	0	0	0	0	5	0	0	0	0	low
895	hsa-miR-376b-3p_R-1	ATCATAGAGGAAAATCCATGT	up	inf	inf	0.373901	0	1.87698	9.3849	0	0	0	0	0	0	0	13	0	0	0	0	0	0	0	low
896	hsa-miR-378b_L+2R+1_1ss16GT	GCACTGGACTTGGAGTCAGAAA	up	inf	inf	0.373901	0	0.504699	0	0	0	0	2.5235	0	0	0	0	0	0	0	2	0	0	0	low
897	hsa-miR-381-5p_R+1	AGCGAGGTTGCCCTTTGTATATT	up	inf	inf	0.373901	0	1.76645	0	0	0	0	8.83224	0	0	0	0	0	0	0	7	0	0	0	low
898	hsa-miR-383-5p	AGATCAGAAGGTGATTGTGGCT	up	inf	inf	0.373901	0	0.620347	0	0	0	3.10173	0	0	0	0	0	0	0	6	0	0	0	0	low
899	hsa-miR-451b	TAGCAAGAGAACCATTACCATT	up	inf	inf	0.373901	0	0.620347	0	0	0	3.10173	0	0	0	0	0	0	0	6	0	0	0	0	low
900	hsa-miR-491-3p_R+1	CTTATGCAAGATTCCCTTCTACT	up	inf	inf	0.373901	0	0.866299	4.33149	0	0	0	0	0	0	0	6	0	0	0	0	0	0	0	low
901	hsa-miR-494-5p_R-1	AGGTTGTCCGTGTTGTCTTCTC	up	inf	inf	0.373901	0	0.620347	0	0	0	3.10173	0	0	0	0	0	0	0	6	0	0	0	0	low
902	hsa-miR-495-5p	GAAGTTGCCCATGTTATTTTCG	up	inf	inf	0.373901	0	2.06782	0	0	0	10.3391	0	0	0	0	0	0	0	20	0	0	0	0	middle
903	mmu-miR-496a-5p_L-1R+2_1ss7CT	GGTTGTCCATGGTGTGTTCATT	up	inf	inf	0.373901	0	0.721915	3.60958	0	0	0	0	0	0	0	5	0	0	0	0	0	0	0	low
904	hsa-miR-519a-3p	AAAGTGCATCCTTTTAGAGTGT	up	inf	inf	0.373901	0	1.44662	0	7.23309	0	0	0	0	0	0	0	5	0	0	0	0	0	0	low
905	hsa-miR-521	AACGCACTTCCCTTTAGAGTGT	up	inf	inf	0.373901	0	1.15729	0	5.78647	0	0	0	0	0	0	0	4	0	0	0	0	0	0	low
906	hsa-miR-544a_1ss22CT	ATTCTGCATTTTTAGCAAGTTT	up	inf	inf	0.373901	0	0.516956	0	0	0	2.58478	0	0	0	0	0	0	0	5	0	0	0	0	low
907	hsa-mir-544b-p5_1ss16TG	AAAATGCAGAATCCAGTT	up	inf	inf	0.373901	0	22.2779	0	111.39	0	0	0	0	0	0	0	77	0	0	0	0	0	0	middle
908	hsa-miR-548as-5p_L-2R+3	AAGTAATTGCGGGTTTTGCCTTT	up	inf	inf	0.373901	0	1.44662	0	7.23309	0	0	0	0	0	0	0	5	0	0	0	0	0	0	low
909	hsa-miR-548av-5p	AAAAGTACTTGCGGATTT	up	inf	inf	0.373901	0	2.02526	0	10.1263	0	0	0	0	0	0	0	7	0	0	0	0	0	0	middle
910	hsa-mir-548av-p3_1ss1GA	AGCAAAACTGCAGTTACTTTT	up	inf	inf	0.373901	0	0.827129	0	0	0	4.13565	0	0	0	0	0	0	0	8	0	0	0	0	low
911	hsa-mir-548az-p3	TGGCAAAAACTGCAATCACT	up	inf	inf	0.373901	0	1.01068	5.05341	0	0	0	0	0	0	0	7	0	0	0	0	0	0	0	low
912	hsa-mir-548x-2-p5_1ss10CT	TTAGGTTGGTACAAAAGTAATT	up	inf	inf	0.373901	0	0.189262	0	0	0	0	0.946311	0	0	0	0	0	0	0	0.75	0	0	0	low
913	hsa-mir-548aa-1-p5_1ss7AT	CAAAAGTAACTGTGGTTTT	up	inf	inf	0.373901	0	0.183527	0	0	0	0	0.917635	0	0	0	0	0	0	0	0.727273	0	0	0	low
914	hsa-mir-548bb-p5_1ss12AG	CAAAAGTAACTGTGGTTTT	up	inf	inf	0.373901	0	0.183527	0	0	0	0	0.917635	0	0	0	0	0	0	0	0.727273	0	0	0	low
915	hsa-miR-548bb-3p_L-1R-1_1ss9AG	AAAAACCGTAGTTACTTTTG	up	inf	inf	0.373901	0	0.361869	0	0	0	1.80934	0	0	0	0	0	0	0	3.5	0	0	0	0	low
916	hsa-mir-548aa-2-p5_1ss7AT	CAAAAGTAACTGTGGTTTT	up	inf	inf	0.373901	0	0.183527	0	0	0	0	0.917635	0	0	0	0	0	0	0	0.727273	0	0	0	low
917	hsa-miR-552-5p_L+1	TGTTTAACCTTTTGCCTGTTGG	up	inf	inf	0.373901	0	3.10173	0	0	0	15.5087	0	0	0	0	0	0	0	30	0	0	0	0	middle
918	hsa-mir-559-p3	TTTGGTGCATATTTACTTTAGG	up	inf	inf	0.373901	0	1.26175	0	0	0	0	6.30874	0	0	0	0	0	0	0	5	0	0	0	low
919	hsa-mir-564-p5_1ss16AC	GGCAACATGGCCGAGCGG	up	inf	inf	0.373901	0	6.65444	0	33.2722	0	0	0	0	0	0	0	23	0	0	0	0	0	0	middle
920	hsa-miR-586	TATGCATTGTATTTTTAGGTCC	up	inf	inf	0.373901	0	1.1373	0	0	0	5.68651	0	0	0	0	0	0	0	11	0	0	0	0	low
921	hsa-miR-588_L-1R+1	TGGCCACAATGGGTTAGAACA	up	inf	inf	0.373901	0	1.58821	7.94107	0	0	0	0	0	0	0	11	0	0	0	0	0	0	0	low
922	hsa-mir-607-p3	CAAATCCAGATCTATAACTTGT	up	inf	inf	0.373901	0	2.89323	0	14.4662	0	0	0	0	0	0	0	10	0	0	0	0	0	0	middle
923	ptr-mir-618-p3	TCAGGAGACAAGCAGGGTT	up	inf	inf	0.373901	0	3.71454	0	0	18.5727	0	0	0	0	0	0	0	14	0	0	0	0	0	middle
924	hsa-mir-642b-p5_1ss1TG	GTCCCTCTCCAAATGTGTCTTGA	up	inf	inf	0.373901	0	0.360958	1.80479	0	0	0	0	0	0	0	2.5	0	0	0	0	0	0	0	low
925	hsa-mir-663a-p3	TGTCTGTGGCGGTGGGATCCCG	up	inf	inf	0.373901	0	0.361869	0	0	0	1.80934	0	0	0	0	0	0	0	3.5	0	0	0	0	low
926	hsa-mir-663b-p3	TGTCTGTGGCGGTGGGATCCCG	up	inf	inf	0.373901	0	0.361869	0	0	0	1.80934	0	0	0	0	0	0	0	3.5	0	0	0	0	low
927	hsa-miR-675-5p_R+1	TGGTGCGGAGAGGGCCCACAGTGT	up	inf	inf	0.373901	0	1.1373	0	0	0	5.68651	0	0	0	0	0	0	0	11	0	0	0	0	low
928	hsa-miR-676-3p_R+1	CTGTCCTAAGGTTGTTGAGTTG	up	inf	inf	0.373901	0	4.28994	0	0	0	0	21.4497	0	0	0	0	0	0	0	17	0	0	0	middle
929	hsa-mir-762-p3_1ss7TC	CGGGGCCGGGGCCGGGGC	up	inf	inf	0.373901	0	0.620347	0	0	0	3.10173	0	0	0	0	0	0	0	6	0	0	0	0	low
930	hsa-miR-767-5p	TGCACCATGGTTGTCTGAGCATG	up	inf	inf	0.373901	0	1.03391	0	0	0	5.16956	0	0	0	0	0	0	0	10	0	0	0	0	low
931	hsa-miR-802_L+1R-2	TCAGTAACAAAGATTCATCCTT	up	inf	inf	0.373901	0	0.516956	0	0	0	2.58478	0	0	0	0	0	0	0	5	0	0	0	0	low
932	hsa-miR-876-5p_R-1	TGGATTTCTTTGTGAATCACC	up	inf	inf	0.373901	0	1.1373	0	0	0	5.68651	0	0	0	0	0	0	0	11	0	0	0	0	low
933	hsa-miR-891a-5p_R-1	TGCAACGAACCTGAGCCACTG	up	inf	inf	0.373901	0	0.723738	0	0	0	3.61869	0	0	0	0	0	0	0	7	0	0	0	0	low
934	hsa-miR-891b	TGCAACTTACCTGAGTCATTGA	up	inf	inf	0.373901	0	0.827129	0	0	0	4.13565	0	0	0	0	0	0	0	8	0	0	0	0	low
935	hsa-mir-941-5-p5	ACAGCGCCACGGAAGAGGACG	up	inf	inf	0.373901	0	1.13557	0	0	0	0	5.67787	0	0	0	0	0	0	0	4.5	0	0	0	low
936	hsa-mir-941-1-p5	ACAGCGCCACGGAAGAGGACG	up	inf	inf	0.373901	0	1.13557	0	0	0	0	5.67787	0	0	0	0	0	0	0	4.5	0	0	0	low
937	hsa-mir-1237-p3	GCGACCGTAACTCCTTCTGCTCC	up	inf	inf	0.373901	0	0.620347	0	0	0	3.10173	0	0	0	0	0	0	0	6	0	0	0	0	low
938	ptr-mir-1260b-p3_1ss4GA	GGTAGGGGCGGTGGGGCT	up	inf	inf	0.373901	0	1.76645	0	0	0	0	8.83224	0	0	0	0	0	0	0	7	0	0	0	low
939	hsa-miR-1269a_R-1	CTGGACTGAGCCGTGCTACTG	up	inf	inf	0.373901	0	1.34408	0	0	0	6.72042	0	0	0	0	0	0	0	13	0	0	0	0	low
940	hsa-miR-1276	TAAAGAGCCCTGTGGAGACA	up	inf	inf	0.373901	0	1.44383	7.21915	0	0	0	0	0	0	0	10	0	0	0	0	0	0	0	low
941	hsa-miR-1293_L-3R+2	GTGGTCTGGAGATTTGTGCAG	up	inf	inf	0.373901	0	1.76645	0	0	0	0	8.83224	0	0	0	0	0	0	0	7	0	0	0	low
942	hsa-miR-1296-3p_L-1	AGTGGGGCTTCGACCCTAACC	up	inf	inf	0.373901	0	1.03391	0	0	0	5.16956	0	0	0	0	0	0	0	10	0	0	0	0	low
943	hsa-mir-1303-p5	CTGGGCAACATAGCGAGAC	up	inf	inf	0.373901	0	4.62918	0	23.1459	0	0	0	0	0	0	0	16	0	0	0	0	0	0	middle
944	hsa-mir-1538-p5_1ss21CT	AACAGCAGCAACATGGGCCTT	up	inf	inf	0.373901	0	3.47188	0	17.3594	0	0	0	0	0	0	0	12	0	0	0	0	0	0	middle
945	hsa-miR-1914-3p_1ss22GT	GGAGGGGTCCCGCACTGGGAGT	up	inf	inf	0.373901	0	1.59195	0	0	7.95973	0	0	0	0	0	0	0	6	0	0	0	0	0	low
946	hsa-miR-1973_L-1	CCGTGCAAAGGTAGCATA	up	inf	inf	0.373901	0	1.44383	7.21915	0	0	0	0	0	0	0	10	0	0	0	0	0	0	0	low
947	hsa-miR-3074-3p_R+1	GATATCAGCTCAGTAGGCACCGT	up	inf	inf	0.373901	0	0.721915	3.60958	0	0	0	0	0	0	0	5	0	0	0	0	0	0	0	low
948	hsa-miR-3085-3p_R+1	TCTGGCTGCTATGGCCCCCTCT	up	inf	inf	0.373901	0	3.76121	0	18.806	0	0	0	0	0	0	0	13	0	0	0	0	0	0	middle
949	hsa-miR-3122_R-3	GTTGGGACAAGAGGACGGT	up	inf	inf	0.373901	0	6.07579	0	30.379	0	0	0	0	0	0	0	21	0	0	0	0	0	0	middle
950	hsa-miR-3135a_R-1	TGCCTAGGCTGAGACTGCAGT	up	inf	inf	0.373901	0	1.03391	0	0	0	5.16956	0	0	0	0	0	0	0	10	0	0	0	0	low
951	hsa-miR-3144-5p_L+1	AAGGGGACCAAAGAGATATATAG	up	inf	inf	0.373901	0	2.89323	0	14.4662	0	0	0	0	0	0	0	10	0	0	0	0	0	0	middle
952	hsa-miR-3145-5p	AACTCCAAACACTCAAAACTCA	up	inf	inf	0.373901	0	0.516956	0	0	0	2.58478	0	0	0	0	0	0	0	5	0	0	0	0	low
953	hsa-miR-3150a-3p_L-1R+1	TGGGGAGATCCTCGAGGTTGGC	up	inf	inf	0.373901	0	2.48139	0	0	0	12.4069	0	0	0	0	0	0	0	24	0	0	0	0	middle
954	hsa-miR-3151-5p_R+2	GGTGGGGCAATGGGATCAGGTGT	up	inf	inf	0.373901	0	0.866299	4.33149	0	0	0	0	0	0	0	6	0	0	0	0	0	0	0	low
955	hsa-miR-3158-5p_R-1	CCTGCAGAGAGGAAGCCCTT	up	inf	inf	0.373901	0	0.577532	2.88766	0	0	0	0	0	0	0	4	0	0	0	0	0	0	0	low
956	hsa-miR-3159_R+1	TAGGATTACAAGTGTCGGCCACA	up	inf	inf	0.373901	0	0.516956	0	0	0	2.58478	0	0	0	0	0	0	0	5	0	0	0	0	low
957	hsa-mir-3166-p5	AGGCATTGTCTGCGTTAGGA	up	inf	inf	0.373901	0	1.86104	0	0	0	9.3052	0	0	0	0	0	0	0	18	0	0	0	0	low
958	hsa-mir-3179-1-p5	TTTAAATTACACTCCTTC	up	inf	inf	0.373901	0	0.866299	4.33149	0	0	0	0	0	0	0	6	0	0	0	0	0	0	0	low
959	hsa-mir-3190-p5	TCACCTGTCTGGCCAGCTACGT	up	inf	inf	0.373901	0	1.73594	0	8.6797	0	0	0	0	0	0	0	6	0	0	0	0	0	0	low
960	hsa-miR-3192-5p_R-1	TCTGGGAGGTTGTAGCAGTGGA	up	inf	inf	0.373901	0	1.59195	0	0	7.95973	0	0	0	0	0	0	0	6	0	0	0	0	0	low
961	hsa-miR-3192-3p_L+2R-1	TCCTCTGATCGCCCTCTCAGCT	up	inf	inf	0.373901	0	3.18256	0	15.9128	0	0	0	0	0	0	0	11	0	0	0	0	0	0	middle
962	hsa-mir-3195-p5_1ss11CG	CCCCGGCGGCGGGGGCGG	up	inf	inf	0.373901	0	0.723738	0	0	0	3.61869	0	0	0	0	0	0	0	7	0	0	0	0	low
963	hsa-miR-3620-3p_L-1R-1	CACCCTGCATCCCGCACCCA	up	inf	inf	0.373901	0	1.26175	0	0	0	0	6.30874	0	0	0	0	0	0	0	5	0	0	0	low
964	hsa-mir-3648-2-p3	GCCCCGCGCGTGTGTCCCGGCTG	up	inf	inf	0.373901	0	0.516956	0	0	0	2.58478	0	0	0	0	0	0	0	5	0	0	0	0	low
965	hsa-mir-3652-p5	GCTGGAGGTGTGAGGATCCGAA	up	inf	inf	0.373901	0	1.01068	5.05341	0	0	0	0	0	0	0	7	0	0	0	0	0	0	0	low
966	hsa-miR-3657_R-1	TGTGTCCCATTATTGGTGAT	up	inf	inf	0.373901	0	2.27115	0	0	0	0	11.3557	0	0	0	0	0	0	0	9	0	0	0	middle
967	hsa-miR-3677-5p_R-1	CAGTGGCCAGAGCCCTGCAGT	up	inf	inf	0.373901	0	0.516956	0	0	0	2.58478	0	0	0	0	0	0	0	5	0	0	0	0	low
968	hsa-mir-3678-p3	AGAGTTTGTACGGACCGGATT	up	inf	inf	0.373901	0	0.516956	0	0	0	2.58478	0	0	0	0	0	0	0	5	0	0	0	0	low
969	hsa-miR-3688-5p_L-2R+3	TGGCAAAGTCTTTCCATATGTG	up	inf	inf	0.373901	0	1.73594	0	8.6797	0	0	0	0	0	0	0	6	0	0	0	0	0	0	low
970	hsa-mir-3689b-p3	TGTGATCCCGTGCTCCCTGGGAG	up	inf	inf	0.373901	0	2.31459	0	11.5729	0	0	0	0	0	0	0	8	0	0	0	0	0	0	middle
971	hsa-miR-3934-3p_R+1	TGCTCAGGTTGCACAGCTGGGAA	up	inf	inf	0.373901	0	0.620347	0	0	0	3.10173	0	0	0	0	0	0	0	6	0	0	0	0	low
972	hsa-mir-3939-p5	TTCCTGTATGTGGGCGTGC	up	inf	inf	0.373901	0	5.49715	0	27.4857	0	0	0	0	0	0	0	19	0	0	0	0	0	0	middle
973	hsa-miR-3939_R-2	TACGCGCAGACCACAGGATG	up	inf	inf	0.373901	0	1.7326	8.66299	0	0	0	0	0	0	0	12	0	0	0	0	0	0	0	low
974	hsa-miR-3940-5p	GTGGGTTGGGGCGGGCTCTG	up	inf	inf	0.373901	0	1.59195	0	0	7.95973	0	0	0	0	0	0	0	6	0	0	0	0	0	low
975	hsa-miR-3944-3p_R-4	TTCGGGCTGGCCTGCTGCT	up	inf	inf	0.373901	0	2.0188	0	0	0	0	10.094	0	0	0	0	0	0	0	8	0	0	0	middle
976	hsa-mir-3960-p5_1ss6TG	CCGGCGCCCCGCGCCCCC	up	inf	inf	0.373901	0	0.620347	0	0	0	3.10173	0	0	0	0	0	0	0	6	0	0	0	0	low
977	hsa-miR-4421_L-1R+1	CCTGTCTGTGGAAAGGAGCTAC	up	inf	inf	0.373901	0	1.34408	0	0	0	6.72042	0	0	0	0	0	0	0	13	0	0	0	0	low
978	hsa-miR-4425	TGTTGGGATTCAGCAGGACCAT	up	inf	inf	0.373901	0	2.27115	0	0	0	0	11.3557	0	0	0	0	0	0	0	9	0	0	0	middle
979	hsa-mir-4444-2-p5	TGGCCCCGCCTCTTCCTCTCG	up	inf	inf	0.373901	0	0.620347	0	0	0	3.10173	0	0	0	0	0	0	0	6	0	0	0	0	low
980	hsa-miR-4450	TGGGGATTTGGAGAAGTGGTGA	up	inf	inf	0.373901	0	0.827129	0	0	0	4.13565	0	0	0	0	0	0	0	8	0	0	0	0	low
981	hsa-miR-4469	GCTCCCTCTAGGGTCGCTCGGA	up	inf	inf	0.373901	0	0.827129	0	0	0	4.13565	0	0	0	0	0	0	0	8	0	0	0	0	low
982	hsa-miR-4480_R-1_1ss1AG	GGCCAAGTGGAAGTTACTTT	up	inf	inf	0.373901	0	1.32662	0	0	6.63311	0	0	0	0	0	0	0	5	0	0	0	0	0	low
983	hsa-miR-4507_R+1_1ss6TC	CTGGGCTGGGCTGGGCTGGGT	up	inf	inf	0.373901	0	1.44662	0	7.23309	0	0	0	0	0	0	0	5	0	0	0	0	0	0	low
984	hsa-miR-4523	GACCGAGAGGGCCTCGGCTGT	up	inf	inf	0.373901	0	2.378	0	0	0	11.89	0	0	0	0	0	0	0	23	0	0	0	0	middle
985	hsa-mir-4525-p3_1ss21CA	AATCAGCGTGCACTTCCCCAA	up	inf	inf	0.373901	0	1.5141	0	0	0	0	7.57049	0	0	0	0	0	0	0	6	0	0	0	low
986	hsa-miR-4638-5p_R+1	ACTCGGCTGCGGTGGACAAGTC	up	inf	inf	0.373901	0	0.827129	0	0	0	4.13565	0	0	0	0	0	0	0	8	0	0	0	0	low
987	hsa-miR-4638-3p_R-2	CCTGGACACCGCTCAGCCGGC	up	inf	inf	0.373901	0	2.27115	0	0	0	0	11.3557	0	0	0	0	0	0	0	9	0	0	0	middle
988	hsa-miR-4645-5p_R+2	ACCAGGCAAGAAATATTGTCT	up	inf	inf	0.373901	0	1.32662	0	0	6.63311	0	0	0	0	0	0	0	5	0	0	0	0	0	low
989	hsa-miR-4653-3p_L-2	GAGTTAAGGGTTGCTTGGAGA	up	inf	inf	0.373901	0	1.29945	6.49724	0	0	0	0	0	0	0	9	0	0	0	0	0	0	0	low
990	hsa-miR-4654_R+1	TGTGGGATCTGGAGGCATCTGGG	up	inf	inf	0.373901	0	0.866299	4.33149	0	0	0	0	0	0	0	6	0	0	0	0	0	0	0	low
991	hsa-miR-4657_R-1	AATGTGGAAGTGGTCTGAGGCA	up	inf	inf	0.373901	0	2.89323	0	14.4662	0	0	0	0	0	0	0	10	0	0	0	0	0	0	middle
992	hsa-miR-4659a-5p_R-2	CTGCCATGTCTAAGAAGAAA	up	inf	inf	0.373901	0	4.9185	0	24.5925	0	0	0	0	0	0	0	17	0	0	0	0	0	0	middle
993	hsa-miR-4660_R-1	TGCAGCTCTGGTGGAAAATGGA	up	inf	inf	0.373901	0	1.01068	5.05341	0	0	0	0	0	0	0	7	0	0	0	0	0	0	0	low
994	hsa-miR-4664-3p_R-1	CTTCCGGTCTGTGAGCCCCGT	up	inf	inf	0.373901	0	1.29945	6.49724	0	0	0	0	0	0	0	9	0	0	0	0	0	0	0	low
995	hsa-miR-4695-3p_L+1R-2	CTGATCTCACCGCTGCCTCCT	up	inf	inf	0.373901	0	4.62918	0	23.1459	0	0	0	0	0	0	0	16	0	0	0	0	0	0	middle
996	hsa-miR-4706_R-3	AGCGGGGAGGAAGTGGGCGCTG	up	inf	inf	0.373901	0	2.0188	0	0	0	0	10.094	0	0	0	0	0	0	0	8	0	0	0	middle
997	hsa-miR-4707-5p_R-3	GCCCCGGCGCGGGCGGGTTC	up	inf	inf	0.373901	0	0.93052	0	0	0	4.6526	0	0	0	0	0	0	0	9	0	0	0	0	low
998	hsa-miR-4709-5p_R+1	ACAACAGTGACTTGCTCTCCAAT	up	inf	inf	0.373901	0	0.866299	4.33149	0	0	0	0	0	0	0	6	0	0	0	0	0	0	0	low
999	hsa-miR-4714-3p	CCAACCTAGGTGGTCAGAGTTG	up	inf	inf	0.373901	0	4.05053	0	20.2526	0	0	0	0	0	0	0	14	0	0	0	0	0	0	middle
1000	hsa-miR-4723-3p_L-1	CCTCTCTGGCTCCTCCCCAAA	up	inf	inf	0.373901	0	1.32662	0	0	6.63311	0	0	0	0	0	0	0	5	0	0	0	0	0	low
1001	hsa-miR-4734_L-1_1ss22GT	CTGCGGGCTGCGGTCAGGGCT	up	inf	inf	0.373901	0	0.620347	0	0	0	3.10173	0	0	0	0	0	0	0	6	0	0	0	0	low
1002	hsa-miR-4735-5p_R-1	CCTAATTTGAACACCTTCGGT	up	inf	inf	0.373901	0	1.03391	0	0	0	5.16956	0	0	0	0	0	0	0	10	0	0	0	0	low
1003	hsa-miR-4745-3p_L+2R-3	CCTGGCCCGGCGACGTCTCACG	up	inf	inf	0.373901	0	2.1226	0	0	10.613	0	0	0	0	0	0	0	8	0	0	0	0	0	middle
1004	hsa-miR-4748	GAGGTTTGGGGAGGATTTGCT	up	inf	inf	0.373901	0	0.620347	0	0	0	3.10173	0	0	0	0	0	0	0	6	0	0	0	0	low
1005	hsa-miR-4757-3p_L+1R-3	CCATGACGTCACAGAGGCTT	up	inf	inf	0.373901	0	4.62918	0	23.1459	0	0	0	0	0	0	0	16	0	0	0	0	0	0	middle
1006	hsa-miR-4761-3p_R-2	GAGGGCATGCGCACTTTGT	up	inf	inf	0.373901	0	0.723738	0	0	0	3.61869	0	0	0	0	0	0	0	7	0	0	0	0	low
1007	hsa-miR-4762-5p	CCAAATCTTGATCAGAAGCCT	up	inf	inf	0.373901	0	1.44748	0	0	0	7.23738	0	0	0	0	0	0	0	14	0	0	0	0	low
1008	hsa-mir-4762-p3_1ss23GT	AGGCTTCTGATCAAGATTTGTGT	up	inf	inf	0.373901	0	0.866299	4.33149	0	0	0	0	0	0	0	6	0	0	0	0	0	0	0	low
1009	hsa-miR-4765	TGAGTGATTGATAGCTATGTTC	up	inf	inf	0.373901	0	2.31013	11.5506	0	0	0	0	0	0	0	16	0	0	0	0	0	0	0	middle
1010	hsa-miR-4766-5p_L-1R+1	CTGAAAGAGCAGTTGGTGTTT	up	inf	inf	0.373901	0	4.62918	0	23.1459	0	0	0	0	0	0	0	16	0	0	0	0	0	0	middle
1011	hsa-miR-4777-3p_R-1	ATACCTCATCTAGAATGCTGT	up	inf	inf	0.373901	0	1.75765	0	0	0	8.78825	0	0	0	0	0	0	0	17	0	0	0	0	low
1012	hsa-miR-4779	TAGGAGGGAATAGTAAAAGCAG	up	inf	inf	0.373901	0	1.7326	8.66299	0	0	0	0	0	0	0	12	0	0	0	0	0	0	0	low
1013	hsa-miR-4786-5p_L+1	CTGAGACCAGGACTGGATGCACC	up	inf	inf	0.373901	0	1.15506	5.77532	0	0	0	0	0	0	0	8	0	0	0	0	0	0	0	low
1014	hsa-miR-4796-5p_R-2	TGTCTATACTCTGTCACTTT	up	inf	inf	0.373901	0	8.96903	0	44.8451	0	0	0	0	0	0	0	31	0	0	0	0	0	0	middle
1015	hsa-miR-4800-5p	AGTGGACCGAGGAAGGAAGGA	up	inf	inf	0.373901	0	1.03391	0	0	0	5.16956	0	0	0	0	0	0	0	10	0	0	0	0	low
1016	hsa-miR-5000-3p_L+1R-2	CTCAGGACACTTCTGAACTTG	up	inf	inf	0.373901	0	0.620347	0	0	0	3.10173	0	0	0	0	0	0	0	6	0	0	0	0	low
1017	hsa-miR-5195-5p_R-1	AACCCCTAAGGCAACTGGATG	up	inf	inf	0.373901	0	1.76645	0	0	0	0	8.83224	0	0	0	0	0	0	0	7	0	0	0	low
1018	hsa-miR-5584-5p	CAGGGAAATGGGAAGAACTAGA	up	inf	inf	0.373901	0	1.1373	0	0	0	5.68651	0	0	0	0	0	0	0	11	0	0	0	0	low
1019	hsa-miR-5696	CTCATTTAAGTAGTCTGATGCC	up	inf	inf	0.373901	0	0.721915	3.60958	0	0	0	0	0	0	0	5	0	0	0	0	0	0	0	low
1020	hsa-miR-5698	TGGGGGAGTGCAGTGATTGTGG	up	inf	inf	0.373901	0	1.76645	0	0	0	0	8.83224	0	0	0	0	0	0	0	7	0	0	0	low
1021	ptr-mir-6127-p5_1ss8CT	TGTGACCTTGGGCAAGTT	up	inf	inf	0.373901	0	1.5141	0	0	0	0	7.57049	0	0	0	0	0	0	0	6	0	0	0	low
1022	hsa-miR-6500-3p	ACACTTGTTGGGATGACCTGC	up	inf	inf	0.373901	0	3.20513	0	0	0	16.0256	0	0	0	0	0	0	0	31	0	0	0	0	middle
1023	hsa-miR-6506-5p_L+1R-1	GACTGGGATGTCACTGAATATGG	up	inf	inf	0.373901	0	1.44662	0	7.23309	0	0	0	0	0	0	0	5	0	0	0	0	0	0	low
1024	hsa-miR-6508-3p_R-1	TGGGCCATGCATTTCTAGAAC	up	inf	inf	0.373901	0	1.26175	0	0	0	0	6.30874	0	0	0	0	0	0	0	5	0	0	0	low
1025	hsa-miR-6715a-3p	CCAAACCAGTCGTGCCTGTGG	up	inf	inf	0.373901	0	1.85727	0	0	9.28636	0	0	0	0	0	0	0	7	0	0	0	0	0	low
1026	hsa-miR-6736-5p	CTGGGTGAGGGCATCTGTGGT	up	inf	inf	0.373901	0	1.87698	9.3849	0	0	0	0	0	0	0	13	0	0	0	0	0	0	0	low
1027	hsa-miR-6739-5p_L+2R-2	TGTGGGAAAGAGAAAGAACAAG	up	inf	inf	0.373901	0	2.02526	0	10.1263	0	0	0	0	0	0	0	7	0	0	0	0	0	0	middle
1028	hsa-miR-6742-3p	ACCTGGGTTGTCCCCTCTAG	up	inf	inf	0.373901	0	2.91857	0	0	14.5928	0	0	0	0	0	0	0	11	0	0	0	0	0	middle
1029	hsa-miR-6747-5p_R-2	AGGGGTGTGGAAAGAGGCAGAA	up	inf	inf	0.373901	0	0.516956	0	0	0	2.58478	0	0	0	0	0	0	0	5	0	0	0	0	low
1030	hsa-miR-6753-3p_1ss22CT	TGGTCTGTCTCTGCCCTGGCAT	up	inf	inf	0.373901	0	3.76121	0	18.806	0	0	0	0	0	0	0	13	0	0	0	0	0	0	middle
1031	hsa-miR-6754-5p_R-2	CCAGGGAGGCTGGTTTGGAG	up	inf	inf	0.373901	0	4.33985	0	21.6993	0	0	0	0	0	0	0	15	0	0	0	0	0	0	middle
1032	hsa-miR-6755-5p_L+2R-2	TTTAGGGTAGACACTGACAACG	up	inf	inf	0.373901	0	0.620347	0	0	0	3.10173	0	0	0	0	0	0	0	6	0	0	0	0	low
1033	hsa-miR-6762-3p_L+1R-4	CTGGCTGCTTCCCTTGGTCT	up	inf	inf	0.373901	0	11.5729	0	57.8647	0	0	0	0	0	0	0	40	0	0	0	0	0	0	middle
1034	hsa-miR-6766-3p	TGATTGTCTTCCCCCACCCTCA	up	inf	inf	0.373901	0	1.5141	0	0	0	0	7.57049	0	0	0	0	0	0	0	6	0	0	0	low
1035	hsa-miR-6777-5p_R-1_1ss22GA	ACGGGGAGTCAGGCAGTGGTGA	up	inf	inf	0.373901	0	1.32662	0	0	6.63311	0	0	0	0	0	0	0	5	0	0	0	0	0	low
1036	hsa-miR-6781-5p_R+3	CGGGCCGGAGGTCAAGGGCGTCGC	up	inf	inf	0.373901	0	0.516956	0	0	0	2.58478	0	0	0	0	0	0	0	5	0	0	0	0	low
1037	hsa-miR-6785-5p_L+1R+1	CTGGGAGGGCGTGGATGATGGTGG	up	inf	inf	0.373901	0	0.721915	3.60958	0	0	0	0	0	0	0	5	0	0	0	0	0	0	0	low
1038	hsa-miR-6787-5p	TGGCGGGGGTAGAGCTGGCTGC	up	inf	inf	0.373901	0	1.15506	5.77532	0	0	0	0	0	0	0	8	0	0	0	0	0	0	0	low
1039	hsa-miR-6787-3p_R-1	TCTCAGCTGCTGCCCTCTCCA	up	inf	inf	0.373901	0	2.02526	0	10.1263	0	0	0	0	0	0	0	7	0	0	0	0	0	0	middle
1040	hsa-miR-6789-3p_R-1	CGGCGCCCGTGTCTCCTCCA	up	inf	inf	0.373901	0	0.866299	4.33149	0	0	0	0	0	0	0	6	0	0	0	0	0	0	0	low
1041	hsa-miR-6793-3p_L+1	CTCCCCAACCCCTGCCCGCAG	up	inf	inf	0.373901	0	1.59195	0	0	7.95973	0	0	0	0	0	0	0	6	0	0	0	0	0	low
1042	hsa-miR-6796-5p_R-3	TTGTGGGGTTGGAGAGCTGG	up	inf	inf	0.373901	0	1.26175	0	0	0	0	6.30874	0	0	0	0	0	0	0	5	0	0	0	low
1043	hsa-miR-6798-5p_L-1R-2	CAGGGGGATGGGCGAGCTTG	up	inf	inf	0.373901	0	4.9185	0	24.5925	0	0	0	0	0	0	0	17	0	0	0	0	0	0	middle
1044	hsa-miR-6798-3p	CTACCCCCCATCCCCCTGTAG	up	inf	inf	0.373901	0	1.7326	8.66299	0	0	0	0	0	0	0	12	0	0	0	0	0	0	0	low
1045	hsa-miR-6799-3p	TGCCCTGCATGGTGTCCCCACAG	up	inf	inf	0.373901	0	0.620347	0	0	0	3.10173	0	0	0	0	0	0	0	6	0	0	0	0	low
1046	hsa-miR-6801-3p_R+2	ACCCCTGCCACTCACTGGCCCA	up	inf	inf	0.373901	0	1.44662	0	7.23309	0	0	0	0	0	0	0	5	0	0	0	0	0	0	low
1047	hsa-miR-6807-5p_1ss22GA	GTGAGCCAGTGGAATGGAGAGA	up	inf	inf	0.373901	0	0.516956	0	0	0	2.58478	0	0	0	0	0	0	0	5	0	0	0	0	low
1048	hsa-miR-6817-3p	TCTCTCTGACTCCATGGCA	up	inf	inf	0.373901	0	4.9185	0	24.5925	0	0	0	0	0	0	0	17	0	0	0	0	0	0	middle
1049	hsa-miR-6823-5p_R+1	TCAGGGTTGGTAGGGGTTGCTT	up	inf	inf	0.373901	0	1.26175	0	0	0	0	6.30874	0	0	0	0	0	0	0	5	0	0	0	low
1050	hsa-miR-6824-5p_L+1	TGTAGGGGAGGTTGGGCCAGGGA	up	inf	inf	0.373901	0	1.03391	0	0	0	5.16956	0	0	0	0	0	0	0	10	0	0	0	0	low
1051	hsa-mir-6836-p5	TCCGCAGGGCCCTGGCGCAG	up	inf	inf	0.373901	0	2.77585	0	0	0	0	13.8792	0	0	0	0	0	0	0	11	0	0	0	middle
1052	hsa-miR-6839-5p_L-2R+2	TGGATTGAAGAGACGACCCAAG	up	inf	inf	0.373901	0	1.24069	0	0	0	6.20347	0	0	0	0	0	0	0	12	0	0	0	0	low
1053	hsa-miR-6843-3p	ATGGTCTCCTGTTCTCTGCAG	up	inf	inf	0.373901	0	1.44383	7.21915	0	0	0	0	0	0	0	10	0	0	0	0	0	0	0	low
1054	hsa-miR-6847-3p_R-2	GGCTCATGTGTCTGTCCTCT	up	inf	inf	0.373901	0	2.0188	0	0	0	0	10.094	0	0	0	0	0	0	0	8	0	0	0	middle
1055	hsa-miR-6850-5p_R-1	GTGCGGAACGCTGGCCGGGGC	up	inf	inf	0.373901	0	2.31459	0	11.5729	0	0	0	0	0	0	0	8	0	0	0	0	0	0	middle
1056	hsa-miR-6855-5p_L-1R-3	TGGGGTTTGGGGTGCAGACAT	up	inf	inf	0.373901	0	1.15506	5.77532	0	0	0	0	0	0	0	8	0	0	0	0	0	0	0	low
1057	hsa-miR-6855-3p_R-1_1ss21AT	AGACTGACCTTCAACCCCACT	up	inf	inf	0.373901	0	4.77584	0	0	23.8792	0	0	0	0	0	0	0	18	0	0	0	0	0	middle
1058	hsa-miR-6865-5p_L+1R-5	ATAGGTGGCAGAGGAGGGA	up	inf	inf	0.373901	0	1.34408	0	0	0	6.72042	0	0	0	0	0	0	0	13	0	0	0	0	low
1059	hsa-mir-6875-p5	GGGACCCAGGACAGGAGAAGGC	up	inf	inf	0.373901	0	1.73594	0	8.6797	0	0	0	0	0	0	0	6	0	0	0	0	0	0	low
1060	hsa-miR-6875-3p_R-4	ATTCTTCCTGCCCTGGCT	up	inf	inf	0.373901	0	2.02526	0	10.1263	0	0	0	0	0	0	0	7	0	0	0	0	0	0	middle
1061	hsa-miR-6876-3p_L-1R-2	GCTGTCTGTGTTTTCCTTCTC	up	inf	inf	0.373901	0	1.15506	5.77532	0	0	0	0	0	0	0	8	0	0	0	0	0	0	0	low
1062	hsa-miR-6881-3p_L+2	TGATCCTCTTTCGTCCTTCCCACT	up	inf	inf	0.373901	0	2.02526	0	10.1263	0	0	0	0	0	0	0	7	0	0	0	0	0	0	middle
1063	hsa-miR-6885-3p_L-1R-1	TTTGCTTCCTGCTCCCCTA	up	inf	inf	0.373901	0	0.827129	0	0	0	4.13565	0	0	0	0	0	0	0	8	0	0	0	0	low
1064	hsa-miR-6889-5p	TCGGGGAGTCTGGGGTCCGGAAT	up	inf	inf	0.373901	0	0.827129	0	0	0	4.13565	0	0	0	0	0	0	0	8	0	0	0	0	low
1065	hsa-miR-6893-5p_R+1	CAGGCAGGTGTAGGGTGGAGCC	up	inf	inf	0.373901	0	1.5141	0	0	0	0	7.57049	0	0	0	0	0	0	0	6	0	0	0	low
1066	hsa-miR-6894-3p_1ss21GT	TTGCCTGCCCTCTTCCTCCAT	up	inf	inf	0.373901	0	2.27115	0	0	0	0	11.3557	0	0	0	0	0	0	0	9	0	0	0	middle
1067	hsa-miR-7109-3p_1ss22GT	CAAGCCTCTCCTGCCCTTCCAT	up	inf	inf	0.373901	0	0.866299	4.33149	0	0	0	0	0	0	0	6	0	0	0	0	0	0	0	low
1068	hsa-miR-7152-3p	TCTGGTCCTGGACAGGAGGC	up	inf	inf	0.373901	0	1.76645	0	0	0	0	8.83224	0	0	0	0	0	0	0	7	0	0	0	low
1069	hsa-miR-7703_R-1_1ss22GT	TTGCACTCTGGCCTTCTCCCAT	up	inf	inf	0.373901	0	0.93052	0	0	0	4.6526	0	0	0	0	0	0	0	9	0	0	0	0	low
1070	hsa-miR-7843-3p	ATGAAGCCTTCTCTGCCTTACG	up	inf	inf	0.373901	0	1.26175	0	0	0	0	6.30874	0	0	0	0	0	0	0	5	0	0	0	low
1071	hsa-mir-7849-p5	TGTTGAACATCAGACTCAAGGC	up	inf	inf	0.373901	0	1.44748	0	0	0	7.23738	0	0	0	0	0	0	0	14	0	0	0	0	low
1072	hsa-miR-7850-5p	GTTTGGACATAGTGTGGCTGG	up	inf	inf	0.373901	0	0.93052	0	0	0	4.6526	0	0	0	0	0	0	0	9	0	0	0	0	low
1073	hsa-miR-12114_R+4	CAGGTGGAGGTGTGAGGTCCTGA	up	inf	inf	0.373901	0	0.620347	0	0	0	3.10173	0	0	0	0	0	0	0	6	0	0	0	0	low
1074	mmu-miR-219c-3p_L+1R-1	TCGAGAATTGCGTTTGGACAAT	up	inf	inf	0.373901	0	0.516956	0	0	0	2.58478	0	0	0	0	0	0	0	5	0	0	0	0	low
1075	mml-miR-518c-3p_R-2	CAAAGCGCTTCTCTTTAGAGA	up	inf	inf	0.373901	0	2.89323	0	14.4662	0	0	0	0	0	0	0	10	0	0	0	0	0	0	middle
1076	cja-miR-548k_L-1R-1	AAAGACCGCAATGACTTTTG	up	inf	inf	0.373901	0	4.05053	0	20.2526	0	0	0	0	0	0	0	14	0	0	0	0	0	0	middle
1077	mml-mir-1235-p5_1ss7CT	GTGGGCTTGGGTCGGTGG	up	inf	inf	0.373901	0	1.26175	0	0	0	0	6.30874	0	0	0	0	0	0	0	5	0	0	0	low
1078	rno-mir-1956-p3_1ss14CT	TCCCTGGCTGGCATCTGGAC	up	inf	inf	0.373901	0	3.76121	0	18.806	0	0	0	0	0	0	0	13	0	0	0	0	0	0	middle
1079	bta-miR-2424_L-5	TTTGGTAATCTGATGGCT	up	inf	inf	0.373901	0	1.15506	5.77532	0	0	0	0	0	0	0	8	0	0	0	0	0	0	0	low
1080	rno-mir-3553-p5	TTATGGCCCTTCGGTAATT	up	inf	inf	0.373901	0	3.47188	0	17.3594	0	0	0	0	0	0	0	12	0	0	0	0	0	0	middle
1081	mml-mir-7170-p3	TCTGGGGCCCTGGGCAGAC	up	inf	inf	0.373901	0	2.45451	12.2726	0	0	0	0	0	0	0	17	0	0	0	0	0	0	0	middle
1082	mml-miR-7194-5p_R+1_1ss13GA	TTGAAATGCAGAATCTGATCCA	up	inf	inf	0.373901	0	0.866299	4.33149	0	0	0	0	0	0	0	6	0	0	0	0	0	0	0	low
1083	mmu-miR-7689-3p	TTAGAGCCAGACTGCCTGGGTTT	up	inf	inf	0.373901	0	2.17121	0	0	0	10.8561	0	0	0	0	0	0	0	21	0	0	0	0	middle
1084	cfa-miR-8903_R-2_1ss17CT	TCTTGGGCCCCACCCCTGGAGA	up	inf	inf	0.373901	0	2.02526	0	10.1263	0	0	0	0	0	0	0	7	0	0	0	0	0	0	middle
1085	cfa-mir-8903-p3_1ss9AG	TCTGGGGTGGGGCCTGGGAA	up	inf	inf	0.373901	0	0.620347	0	0	0	3.10173	0	0	0	0	0	0	0	6	0	0	0	0	low
1086	mmu-miR-24-2-5p_R-1	GTGCCTACTGAGCTGAAACAG	up	inf	inf	0.373901	0	0.827129	0	0	0	4.13565	0	0	0	0	0	0	0	8	0	0	0	0	low
1087	tch-mir-28-p3	TCACTAGATTGTGAGCTCCTGG	up	inf	inf	0.373901	0	1.15506	5.77532	0	0	0	0	0	0	0	8	0	0	0	0	0	0	0	low
1088	ssc-miR-30a-3p_R+1	CTTTCAGTCGGATGTTTGCAGCC	up	inf	inf	0.373901	0	1.59195	0	0	7.95973	0	0	0	0	0	0	0	6	0	0	0	0	0	low
1089	mmu-miR-101c_R+1	ACAGTACTGTGATAACTGAT	up	inf	inf	0.373901	0	2.31459	0	11.5729	0	0	0	0	0	0	0	8	0	0	0	0	0	0	middle
1090	mmu-miR-126b-3p_1ss23GC	CGCGTACCAAAAGTAATAATGTC	up	inf	inf	0.373901	0	0.620347	0	0	0	3.10173	0	0	0	0	0	0	0	6	0	0	0	0	low
1091	cja-miR-151_R+2	TCGAGGAGCTCACAGTCTAGCA	up	inf	inf	0.373901	0	1.58821	7.94107	0	0	0	0	0	0	0	11	0	0	0	0	0	0	0	low
1092	sha-mir-199a-p5	CCCAGTGTTCAGACTACCTGTCC	up	inf	inf	0.373901	0	0.775434	0	0	0	3.87717	0	0	0	0	0	0	0	7.5	0	0	0	0	low
1093	mdo-miR-203_L-1R+1	TGAAATGTTTAGGACCACTTGA	up	inf	inf	0.373901	0	0.620347	0	0	0	3.10173	0	0	0	0	0	0	0	6	0	0	0	0	low
1094	mmu-miR-322-5p	CAGCAGCAATTCATGTTTTGGA	up	inf	inf	0.373901	0	1.86104	0	0	0	9.3052	0	0	0	0	0	0	0	18	0	0	0	0	low
1095	pal-miR-339b-5p_R+2	TCCCTGTCCTCCAGGAGCTTT	up	inf	inf	0.373901	0	1.7326	8.66299	0	0	0	0	0	0	0	12	0	0	0	0	0	0	0	low
1096	ssc-miR-339_R+2_2	TCCCTGTCCTCCAGGAGCTCATC	up	inf	inf	0.373901	0	1.26175	0	0	0	0	6.30874	0	0	0	0	0	0	0	5	0	0	0	low
1097	mmu-miR-378d_1ss6CG	ACTGGGCTTGGAGTCAGAAGGT	up	inf	inf	0.373901	0	3.18256	0	15.9128	0	0	0	0	0	0	0	11	0	0	0	0	0	0	middle
1098	cja-mir-548p-p3_1ss7GA	TTCAATAGCAAAAACTGTGATT	up	inf	inf	0.373901	0	0.258478	0	0	0	1.29239	0	0	0	0	0	0	0	2.5	0	0	0	0	low
1099	ggo-mir-548b-p5_1ss8AT	CAAAAGTTATTGCGGTTTTGGC	up	inf	inf	0.373901	0	1.0613	0	0	5.30649	0	0	0	0	0	0	0	4	0	0	0	0	0	low
1100	mml-mir-548a-p5_1ss8AC	CAAAAGTCATTGTGGTTTTTT	up	inf	inf	0.373901	0	0.433149	2.16575	0	0	0	0	0	0	0	3	0	0	0	0	0	0	0	low
1101	cja-miR-548o_R+1_1ss10TC	AAAAGTAATCGCGGTCTTTGC	up	inf	inf	0.373901	0	0.649724	3.24862	0	0	0	0	0	0	0	4.5	0	0	0	0	0	0	0	low
1102	cja-miR-556_R+1	GATGAGCTCATTGTAATATGAA	up	inf	inf	0.373901	0	0.723738	0	0	0	3.61869	0	0	0	0	0	0	0	7	0	0	0	0	low
1103	pal-miR-665-3p_R-2	ACCAGGAGGCTGAGGCCCTT	up	inf	inf	0.373901	0	1.44748	0	0	0	7.23738	0	0	0	0	0	0	0	14	0	0	0	0	low
1104	cgr-miR-1260_L+1_1ss8CT	AATCCCATCGCTGCCACCA	up	inf	inf	0.373901	0	1.32662	0	0	6.63311	0	0	0	0	0	0	0	5	0	0	0	0	0	low
1105	mmu-miR-8112_L+1_1ss21AG	CTCTCCGCCACCTCCACCGCG	up	inf	inf	0.373901	0	5.48656	27.4328	0	0	0	0	0	0	0	38	0	0	0	0	0	0	0	middle
1106	eca-mir-9049-p5_1ss6GA	GGAGGAGGAGCCTGTGGCC	up	inf	inf	0.373901	0	1.44383	7.21915	0	0	0	0	0	0	0	10	0	0	0	0	0	0	0	low
1107	cja-miR-9967_1ss14GT	TGAATGATGTAAATGAGGCAG	up	inf	inf	0.373901	0	3.18256	0	15.9128	0	0	0	0	0	0	0	11	0	0	0	0	0	0	middle
1108	mmu-let-7j_R-2	TGAGGTATTAGTTTGTGCTGTT	up	inf	inf	0.373901	0	0.516956	0	0	0	2.58478	0	0	0	0	0	0	0	5	0	0	0	0	low
1109	oga-miR-28b_R+2	TCGAGGAGCTCACAGTCTAGTTA	up	inf	inf	0.373901	0	1.29945	6.49724	0	0	0	0	0	0	0	9	0	0	0	0	0	0	0	low
1110	sha-mir-138-1-p3_1ss7AT	CACACCTGGGTTGCATCA	up	inf	inf	0.373901	0	1.32662	0	0	6.63311	0	0	0	0	0	0	0	5	0	0	0	0	0	low
1111	rno-miR-201-5p_R-1	CACTCAGTAAGGCATTGTT	up	inf	inf	0.373901	0	0.757049	0	0	0	0	3.78524	0	0	0	0	0	0	0	3	0	0	0	low
1112	mmu-miR-215-5p_R+1	ATGACCTATGATTTGACAGACC	up	inf	inf	0.373901	0	3.20513	0	0	0	16.0256	0	0	0	0	0	0	0	31	0	0	0	0	middle
1113	ssc-miR-339_R+2_1	TCCCTGTCCTCCAGGAGCTCATA	up	inf	inf	0.373901	0	1.26175	0	0	0	0	6.30874	0	0	0	0	0	0	0	5	0	0	0	low
1114	ssc-miR-339_R+1_1ss13AC	TCCCTGTCCTCCCGGAGCTCAT	up	inf	inf	0.373901	0	0.928636	0	0	4.64318	0	0	0	0	0	0	0	3.5	0	0	0	0	0	low
1115	ssc-miR-339_R+1_1ss4CT	TCCTTGTCCTCCAGGAGCTCAT	up	inf	inf	0.373901	0	0.620347	0	0	0	3.10173	0	0	0	0	0	0	0	6	0	0	0	0	low
1116	cgr-mir-497b-p5_1ss15TA	AGGACTTGGATGGGATGA	up	inf	inf	0.373901	0	1.5141	0	0	0	0	7.57049	0	0	0	0	0	0	0	6	0	0	0	low
1117	bta-miR-1246_L+4R+2	ATTAAATGGATTTTTGGAGCAGGGA	up	inf	inf	0.373901	0	0.86797	0	4.33985	0	0	0	0	0	0	0	3	0	0	0	0	0	0	low
1118	eca-mir-1543-p5	TCCTAGTCTGGGTGCAAACAATT	up	inf	inf	0.373901	0	1.08561	0	0	0	5.42803	0	0	0	0	0	0	0	10.5	0	0	0	0	low
1119	mmu-mir-1934-p3	GGGGCTGGTGAGATGGCT	up	inf	inf	0.373901	0	0.620347	0	0	0	3.10173	0	0	0	0	0	0	0	6	0	0	0	0	low
1120	bta-mir-2393-p5_1ss19AC	AGGGGAGGAGAGGAGAAGC	up	inf	inf	0.373901	0	1.8806	0	9.40301	0	0	0	0	0	0	0	6.5	0	0	0	0	0	0	low
1121	bta-miR-2478_L-2_1ss7CA	ATCCAACTTCTGACACCA	up	inf	inf	0.373901	0	0.663311	0	0	3.31656	0	0	0	0	0	0	0	2.5	0	0	0	0	0	low
1122	bta-miR-2478_L-2_1ss7CT	ATCCTACTTCTGACACCA	up	inf	inf	0.373901	0	1.19396	0	0	5.9698	0	0	0	0	0	0	0	4.5	0	0	0	0	0	low
1123	bta-miR-2478_L-2_1ss9CT	ATCCCATTTCTGACACCA	up	inf	inf	0.373901	0	2.1226	0	0	10.613	0	0	0	0	0	0	0	8	0	0	0	0	0	middle
1124	bta-miR-2478_L-2_1ss3AT	TTCCCACTTCTGACACCA	up	inf	inf	0.373901	0	1.0613	0	0	5.30649	0	0	0	0	0	0	0	4	0	0	0	0	0	low
1125	bta-miR-2478_L-2_1ss15AG	ATCCCACTTCTGGCACCA	up	inf	inf	0.373901	0	1.72461	0	0	8.62305	0	0	0	0	0	0	0	6.5	0	0	0	0	0	low
1126	bta-miR-2478_L-2_1ss5CA	ATACCACTTCTGACACCA	up	inf	inf	0.373901	0	0.663311	0	0	3.31656	0	0	0	0	0	0	0	2.5	0	0	0	0	0	low
1127	bta-miR-2478_L-2_1ss4TA	AACCCACTTCTGACACCA	up	inf	inf	0.373901	0	0.795973	0	0	3.97987	0	0	0	0	0	0	0	3	0	0	0	0	0	low
1128	bta-miR-2478_L-2_1ss8AT	ATCCCTCTTCTGACACCA	up	inf	inf	0.373901	0	1.38792	0	0	0	0	6.93962	0	0	0	0	0	0	0	5.5	0	0	0	low
1129	bta-miR-2478_L-2_1ss20AT	ATCCCACTTCTGACACCT	up	inf	inf	0.373901	0	1.15506	5.77532	0	0	0	0	0	0	0	8	0	0	0	0	0	0	0	low
1130	bta-miR-2478_L-2_1ss6CA	ATCACACTTCTGACACCA	up	inf	inf	0.373901	0	1.59195	0	0	7.95973	0	0	0	0	0	0	0	6	0	0	0	0	0	low
1131	bta-mir-2481-p5_1ss17GT	TTGTCTGCTGGGTTTTTT	up	inf	inf	0.373901	0	0.620347	0	0	0	3.10173	0	0	0	0	0	0	0	6	0	0	0	0	low
1132	bta-mir-2887-2-p3_1ss5CA	GGGAAACGGGGCGCGGCC	up	inf	inf	0.373901	0	0.516956	0	0	0	2.58478	0	0	0	0	0	0	0	5	0	0	0	0	low
1133	mmu-mir-3084-1-p3_1ss4TG	AATGCTGCCAGTCTCCTTC	up	inf	inf	0.373901	0	1.59128	0	7.9564	0	0	0	0	0	0	0	5.5	0	0	0	0	0	0	low
1134	mmu-miR-3963_L-3R+2_1	ATCCCACTTCTGACACCG	up	inf	inf	0.373901	0	0.630874	0	0	0	0	3.15437	0	0	0	0	0	0	0	2.5	0	0	0	low
1135	mmu-miR-3963_L-3R+2_2	ATCCCACTTCTGACACTA	up	inf	inf	0.373901	0	0.630874	0	0	0	0	3.15437	0	0	0	0	0	0	0	2.5	0	0	0	low
1136	mmu-mir-3963-p3_1ss17TA	ATCCCACTTCTGACACAG	up	inf	inf	0.373901	0	0.866299	4.33149	0	0	0	0	0	0	0	6	0	0	0	0	0	0	0	low
1137	mmu-miR-3968_R-3_1ss14AT	CGAATCCCACTCCTGACA	up	inf	inf	0.373901	0	1.59128	0	7.9564	0	0	0	0	0	0	0	5.5	0	0	0	0	0	0	low
1138	bta-miR-4286_R+4_2	ACCCCACTCCTGGTACCAAGA	up	inf	inf	0.373901	0	0.928636	0	0	4.64318	0	0	0	0	0	0	0	3.5	0	0	0	0	0	low
1139	bta-miR-4286_R+4_1	ACCCCACTCCTGGTACCAAAA	up	inf	inf	0.373901	0	0.928636	0	0	4.64318	0	0	0	0	0	0	0	3.5	0	0	0	0	0	low
1140	bta-miR-4286_R+4_3	ACCCCACTCCTGGTACCATCT	up	inf	inf	0.373901	0	0.928636	0	0	4.64318	0	0	0	0	0	0	0	3.5	0	0	0	0	0	low
1141	ssc-mir-4332-p3_1ss11CA	CGCCGGGCGCATTTCCAC	up	inf	inf	0.373901	0	0.757049	0	0	0	0	3.78524	0	0	0	0	0	0	0	3	0	0	0	low
1142	ssc-mir-4332-p5_1ss11GT	GGGTGTCGCGTGGGTGGGC	up	inf	inf	0.373901	0	1.01068	5.05341	0	0	0	0	0	0	0	7	0	0	0	0	0	0	0	low
1143	ssc-mir-4335-p3_1ss10TG	AGCCCCACGGTGGGCGCCA	up	inf	inf	0.373901	0	1.32662	0	0	6.63311	0	0	0	0	0	0	0	5	0	0	0	0	0	low
1144	ppy-mir-4484-p3_1ss23AT	AGGCGGGAGAAGCCCCGGCAGGT	up	inf	inf	0.373901	0	0.630874	0	0	0	0	3.15437	0	0	0	0	0	0	0	2.5	0	0	0	low
1145	mmu-mir-5100-p3_1ss16TG	TTCGAATCCCAGCGGGGCCT	up	inf	inf	0.373901	0	0.794107	3.97054	0	0	0	0	0	0	0	5.5	0	0	0	0	0	0	0	low
1146	mmu-miR-5100_L+1R-1_1ss16TG	TTCGAATCCCAGCGGGGCCTC	up	inf	inf	0.373901	0	0.757049	0	0	0	0	3.78524	0	0	0	0	0	0	0	3	0	0	0	low
1147	mmu-miR-5106_R-4_1ss1AG	GGGTCTGTAGCTCAGTTGG	up	inf	inf	0.373901	0	2.89323	0	14.4662	0	0	0	0	0	0	0	10	0	0	0	0	0	0	middle
1148	mmu-mir-5112-p5_1ss1TC	CGTAGCTCAGCGGGAGAGC	up	inf	inf	0.373901	0	1.73594	0	8.6797	0	0	0	0	0	0	0	6	0	0	0	0	0	0	low
1149	mmu-mir-6236-p3_1ss18GA_2	GAAAATGGATGGCGCTGAA	up	inf	inf	0.373901	0	2.45925	0	12.2962	0	0	0	0	0	0	0	8.5	0	0	0	0	0	0	middle
1150	mmu-mir-6236-p3_1ss18GA_1	GAAAATGGATGGCGCTGA	up	inf	inf	0.373901	0	2.45925	0	12.2962	0	0	0	0	0	0	0	8.5	0	0	0	0	0	0	middle
1151	mmu-mir-6236-p3_1ss6CT	CTAGCTCTGAAAATGGATGG	up	inf	inf	0.373901	0	2.31459	0	11.5729	0	0	0	0	0	0	0	8	0	0	0	0	0	0	middle
1152	mmu-mir-6236-p3_1ss20TC	ACTCACCTGCCGAATCAACCAGCC	up	inf	inf	0.373901	0	0.663311	0	0	3.31656	0	0	0	0	0	0	0	2.5	0	0	0	0	0	low
1153	mmu-mir-6240-p3_1ss11GC	TTTCTGCCCACTGCTCTGA	up	inf	inf	0.373901	0	1.85727	0	0	9.28636	0	0	0	0	0	0	0	7	0	0	0	0	0	low
1154	mmu-mir-6240-p3_1ss6GT	TTTCTTCCCAGTGCTCTG	up	inf	inf	0.373901	0	1.76645	0	0	0	0	8.83224	0	0	0	0	0	0	0	7	0	0	0	low
1155	mmu-mir-6240-p5_1ss3TC	ATCTCTGCCCAGTGCTCT	up	inf	inf	0.373901	0	3.0282	0	0	0	0	15.141	0	0	0	0	0	0	0	12	0	0	0	middle
1156	mmu-mir-6240-p5_1ss2GC	TCTGATTTCTGCCCAGTGCT	up	inf	inf	0.373901	0	1.45928	0	0	7.29642	0	0	0	0	0	0	0	5.5	0	0	0	0	0	low
1157	mmu-mir-6240-p3_1ss1AC	CTTTCTGCCCAGTGCTCT	up	inf	inf	0.373901	0	4.79464	0	0	0	0	23.9732	0	0	0	0	0	0	0	19	0	0	0	middle
1158	mmu-mir-6240-p3_1ss4CT	TTTTTGCCCAGTGCTCTGA	up	inf	inf	0.373901	0	1.45928	0	0	7.29642	0	0	0	0	0	0	0	5.5	0	0	0	0	0	low
1159	mmu-mir-6240-p3_1ss13CT	GTGATTTCTGCCTAGTGCTC	up	inf	inf	0.373901	0	1.45928	0	0	7.29642	0	0	0	0	0	0	0	5.5	0	0	0	0	0	low
1160	mmu-mir-6240-p5_1ss4CT	TTTTTGCCCAGTGCTCTGA	up	inf	inf	0.373901	0	1.45928	0	0	7.29642	0	0	0	0	0	0	0	5.5	0	0	0	0	0	low
1161	cfa-mir-8836-p3_1ss12GC	GGCTTTGCTGTCCCCTCT	up	inf	inf	0.373901	0	0.757049	0	0	0	0	3.78524	0	0	0	0	0	0	0	3	0	0	0	low
1162	cfa-mir-8836-p5_1ss12GC	GGCTTTGCTGTCCCCTCT	up	inf	inf	0.373901	0	0.757049	0	0	0	0	3.78524	0	0	0	0	0	0	0	3	0	0	0	low
1163	eca-mir-8952-p3_1ss15AG	AGGGAGGGCCTGGGGGCG	up	inf	inf	0.373901	0	1.76645	0	0	0	0	8.83224	0	0	0	0	0	0	0	7	0	0	0	low
1164	eca-mir-9084-p5_1ss11GA	GAAGAGGGTGAGGGAAAG	up	inf	inf	0.373901	0	0.620347	0	0	0	3.10173	0	0	0	0	0	0	0	6	0	0	0	0	low
1165	bta-mir-12034-p5_1ss2TG	CGCCCCCGGGGAGCCCGGCG	up	inf	inf	0.373901	0	0.361869	0	0	0	1.80934	0	0	0	0	0	0	0	3.5	0	0	0	0	low
1166	cgr-miR-24-5p_R+1	GTGCCTACTGAGCTGAAACAGT	up	inf	inf	0.373901	0	0.723738	0	0	0	3.61869	0	0	0	0	0	0	0	7	0	0	0	0	low
1167	bta-miR-296-5p_L-1R+1_1ss12CT	AGGGCCCCCCTCAATCCTG	up	inf	inf	0.373901	0	1.5141	0	0	0	0	7.57049	0	0	0	0	0	0	0	6	0	0	0	low
1168	cgr-miR-300	TATGCAAGGGCAAGCTCTCTTC	up	inf	inf	0.373901	0	1.59195	0	0	7.95973	0	0	0	0	0	0	0	6	0	0	0	0	0	low
1169	cpo-miR-328-3p_1ss21GT	CTGGCCCTCTCTGCCCTTCTTT	up	inf	inf	0.373901	0	3.71454	0	0	18.5727	0	0	0	0	0	0	0	14	0	0	0	0	0	middle
1170	mmu-miR-351-5p_R-3_1ss21CA	TCCCTGAGGAGCCCTTTGAGA	up	inf	inf	0.373901	0	1.75765	0	0	0	8.78825	0	0	0	0	0	0	0	17	0	0	0	0	low
1171	bta-miR-429	TAATACTGTCTGGTAATGCCGT	up	inf	inf	0.373901	0	9.09842	0	0	0	45.4921	0	0	0	0	0	0	0	88	0	0	0	0	middle
1172	dno-miR-432-5p_R+3	TCTTGGAGTAGGTCATTGGGTGGTTT	up	inf	inf	0.373901	0	0.723738	0	0	0	3.61869	0	0	0	0	0	0	0	7	0	0	0	0	low
1173	cpo-miR-450b-5p_R-2	TTTTGCAATATGTTCCTGAT	up	inf	inf	0.373901	0	2.0188	0	0	0	0	10.094	0	0	0	0	0	0	0	8	0	0	0	middle
1174	dno-miR-507-3p_L+2_1ss22AG	TGATTGGCATTTCTTAGAGTGGA	up	inf	inf	0.373901	0	1.34408	0	0	0	6.72042	0	0	0	0	0	0	0	13	0	0	0	0	low
1175	pal-miR-665-3p_R-1_1ss21CT	ACCAGGAGGCTGAGGCCCTTT	up	inf	inf	0.373901	0	1.75765	0	0	0	8.78825	0	0	0	0	0	0	0	17	0	0	0	0	low
1176	cgr-miR-672	TGAGGTTGGTGTACTGTGTGTGA	up	inf	inf	0.373901	0	1.55087	0	0	0	7.75434	0	0	0	0	0	0	0	15	0	0	0	0	low
1177	mmu-miR-676-3p_R+2	CCGTCCTGAGGTTGTTGAGCTTT	up	inf	inf	0.373901	0	2.06782	0	0	0	10.3391	0	0	0	0	0	0	0	20	0	0	0	0	middle
1178	eca-miR-769a-5p_R-1_1ss21CA	GGAGACCTCTGGGTTCTGAGA	up	inf	inf	0.373901	0	0.86797	0	4.33985	0	0	0	0	0	0	0	3	0	0	0	0	0	0	low
1179	cgr-miR-872-5p	AAGGTTACTTGTTAGTTCAGG	up	inf	inf	0.373901	0	1.1373	0	0	0	5.68651	0	0	0	0	0	0	0	11	0	0	0	0	low
1180	mmu-miR-1198-5p	TATGTGTTCCTGGCTGGCTTGG	up	inf	inf	0.373901	0	0.620347	0	0	0	3.10173	0	0	0	0	0	0	0	6	0	0	0	0	low
1181	mmu-miR-1843a-5p_R+2	TATGGAGGTCTCTGTCTGACTTT	up	inf	inf	0.373901	0	0.516956	0	0	0	2.58478	0	0	0	0	0	0	0	5	0	0	0	0	low
1182	mmu-miR-1943-5p_L-1R+1	AGGGAGGATCTGGGCACCTGGAT	up	inf	inf	0.373901	0	0.827129	0	0	0	4.13565	0	0	0	0	0	0	0	8	0	0	0	0	low
1183	mmu-miR-1964-3p_R-1	CCGACTTCTGGGCTCCGGCTT	up	inf	inf	0.373901	0	0.723738	0	0	0	3.61869	0	0	0	0	0	0	0	7	0	0	0	0	low
1184	mmu-miR-1981-3p_R+1	CATCTAACCCTGGCCTTTGACA	up	inf	inf	0.373901	0	1.03391	0	0	0	5.16956	0	0	0	0	0	0	0	10	0	0	0	0	low
1185	mmu-miR-3061-3p_R-1	CTACCTTTGATAGTCCACTGC	up	inf	inf	0.373901	0	0.516956	0	0	0	2.58478	0	0	0	0	0	0	0	5	0	0	0	0	low
1186	cja-miR-3135_R-2_1ss1AC	CAGGCTGGACTGCAGTGG	up	inf	inf	0.373901	0	2.38792	0	0	11.9396	0	0	0	0	0	0	0	9	0	0	0	0	0	middle
1187	rno-miR-3473_L-3R-1_1ss4AG	GGGGCTGGAGAGATGGCT	up	inf	inf	0.373901	0	0.30282	0	0	0	0	1.5141	0	0	0	0	0	0	0	1.2	0	0	0	low
1188	mmu-miR-3473b_L+1R-3	GGGGCTGGAGAGATGGCT	up	inf	inf	0.373901	0	0.30282	0	0	0	0	1.5141	0	0	0	0	0	0	0	1.2	0	0	0	low
1189	mmu-miR-3473e_L+1R-4	GGGGCTGGAGAGATGGCT	up	inf	inf	0.373901	0	0.30282	0	0	0	0	1.5141	0	0	0	0	0	0	0	1.2	0	0	0	low
1190	rno-miR-3559-3p_L-1R+1	TGTAGTACTGAGTCTGTCGTGT	up	inf	inf	0.373901	0	0.723738	0	0	0	3.61869	0	0	0	0	0	0	0	7	0	0	0	0	low
1191	mmu-miR-5099_L+2R-1	TCTTAGATCGATGTGGTGCTC	up	inf	inf	0.373901	0	1.86104	0	0	0	9.3052	0	0	0	0	0	0	0	18	0	0	0	0	low
1192	mmu-miR-5100_L-1R+1	CGAATCCCAGCGGTGCCTCTT	up	inf	inf	0.373901	0	1.32662	0	0	6.63311	0	0	0	0	0	0	0	5	0	0	0	0	0	low
1193	mmu-miR-5106_L-5_1ss6TG	GGTAGCTCAGTTGGCAGA	up	inf	inf	0.373901	0	2.5235	0	0	0	0	12.6175	0	0	0	0	0	0	0	10	0	0	0	middle
1194	mmu-miR-5121_R-2	AGCTTGTGATGAGACATCT	up	inf	inf	0.373901	0	0.620347	0	0	0	3.10173	0	0	0	0	0	0	0	6	0	0	0	0	low
1195	mmu-miR-5128_L-5_1ss14CA	GGGGCTGGAGAGATGGCT	up	inf	inf	0.373901	0	0.30282	0	0	0	0	1.5141	0	0	0	0	0	0	0	1.2	0	0	0	low
1196	mmu-miR-6239_R-2_1ss13AC	TAGCGTTGGATCCCTCGG	up	inf	inf	0.373901	0	1.5141	0	0	0	0	7.57049	0	0	0	0	0	0	0	6	0	0	0	low
1197	mmu-miR-6240_L-2R-4_1ss22CA	AAAGCATCGCGAAGGCCCAA	up	inf	inf	0.373901	0	1.59195	0	0	7.95973	0	0	0	0	0	0	0	6	0	0	0	0	0	low
1198	mmu-miR-6395_R-1_1ss18GT	CTGGCCCTCTCTGCCCTTTTT	up	inf	inf	0.373901	0	1.32662	0	0	6.63311	0	0	0	0	0	0	0	5	0	0	0	0	0	low
1199	mmu-miR-6412_L-1_1ss15AT	CGAAACCATCCTCTGCTACTA	up	inf	inf	0.373901	0	0.516956	0	0	0	2.58478	0	0	0	0	0	0	0	5	0	0	0	0	low
1200	bta-miR-6519_R+1_1ss17GA	TAGCAGCGGGAACAGAAAAAA	up	inf	inf	0.373901	0	4.9185	0	24.5925	0	0	0	0	0	0	0	17	0	0	0	0	0	0	middle
1201	bta-miR-6526_R-1	TCCTGTGCCTCGAATGGGTAT	up	inf	inf	0.373901	0	5.58312	0	0	0	27.9156	0	0	0	0	0	0	0	54	0	0	0	0	middle
1202	mmu-miR-7069-5p_L-2R-3_1ss12GA	GGGGGCCTGAGAGGGTGA	up	inf	inf	0.373901	0	1.87698	9.3849	0	0	0	0	0	0	0	13	0	0	0	0	0	0	0	low
1203	pal-miR-10018-5p_L-2_1ss16TC	CTCTAGTCTGGCACTGTA	up	inf	inf	0.373901	0	1.29945	6.49724	0	0	0	0	0	0	0	9	0	0	0	0	0	0	0	low
1204	mdo-miR-12299-5p_R-3_1ss6GA	ATCTAAGGGAAGGAGTGAT	up	inf	inf	0.373901	0	0.620347	0	0	0	3.10173	0	0	0	0	0	0	0	6	0	0	0	0	low
1205	PC-3p-238558_8	TAATAGTCAACTACTAGCCAGT	up	inf	inf	0.373901	0	0.413565	0	0	0	2.06782	0	0	0	0	0	0	0	4	0	0	0	0	low
1206	PC-3p-266339_7	AGATTGAGTTCTCCCCATCTCC	up	inf	inf	0.373901	0	0.505341	2.5267	0	0	0	0	0	0	0	3.5	0	0	0	0	0	0	0	low
1207	PC-3p-238571_8	CCACAGACTCCCATATTCTCA	up	inf	inf	0.373901	0	0.413565	0	0	0	2.06782	0	0	0	0	0	0	0	4	0	0	0	0	low
1208	PC-5p-214812_9	ACAAAGTCACAAGTACTGATA	up	inf	inf	0.373901	0	0.46526	0	0	0	2.3263	0	0	0	0	0	0	0	4.5	0	0	0	0	low
1209	PC-3p-259140_8	ATCAGTACTTGTGACTTTGTC	up	inf	inf	0.373901	0	0.413565	0	0	0	2.06782	0	0	0	0	0	0	0	4	0	0	0	0	low
1210	PC-5p-196744_10	ATTGTCGCTATCTTCAGCTCTT	up	inf	inf	0.373901	0	0.721915	3.60958	0	0	0	0	0	0	0	5	0	0	0	0	0	0	0	low
1211	PC-3p-277288_7	TAGGTTGTAGGATGCTAAACAGT	up	inf	inf	0.373901	0	0.723738	0	0	0	3.61869	0	0	0	0	0	0	0	7	0	0	0	0	low
1212	PC-3p-143447_13	CATTTGCTCAAGAACTATTTGT	up	inf	inf	0.373901	0	0.672042	0	0	0	3.36021	0	0	0	0	0	0	0	6.5	0	0	0	0	low
1213	PC-5p-356427_6	TTAGTCTAGCACCTGGTCAATTC	up	inf	inf	0.373901	0	1.59195	0	0	7.95973	0	0	0	0	0	0	0	6	0	0	0	0	0	low
1214	PC-3p-296730_7	ATTGACAGGTGTTAGACTGACT	up	inf	inf	0.373901	0	0.723738	0	0	0	3.61869	0	0	0	0	0	0	0	7	0	0	0	0	low
1215	PC-5p-252720_8	AGACTTCATTAGGCATGAAA	up	inf	inf	0.373901	0	0.827129	0	0	0	4.13565	0	0	0	0	0	0	0	8	0	0	0	0	low
1216	PC-3p-389370_5	TTTCATTCCTAGTGAAGTC	up	inf	inf	0.373901	0	0.516956	0	0	0	2.58478	0	0	0	0	0	0	0	5	0	0	0	0	low
1217	PC-3p-336582_6	AGCAGATAATGGACCCACAACT	up	inf	inf	0.373901	0	0.866299	4.33149	0	0	0	0	0	0	0	6	0	0	0	0	0	0	0	low
1218	PC-3p-217548_9	AATATGAGGTAGGGAGAAGA	up	inf	inf	0.373901	0	2.38792	0	0	11.9396	0	0	0	0	0	0	0	9	0	0	0	0	0	middle
1219	PC-3p-79695_25	CGAGGTGGCAGAGGAGCTGG	up	inf	inf	0.373901	0	3.15437	0	0	0	0	15.7719	0	0	0	0	0	0	0	12.5	0	0	0	middle
1220	PC-5p-405830_5	TGCAAAAGTAGTTGCGGCT	up	inf	inf	0.373901	0	0.663311	0	0	3.31656	0	0	0	0	0	0	0	2.5	0	0	0	0	0	low
1221	PC-5p-150703_12	CAAGTCCCAGGTCCAACTCCG	up	inf	inf	0.373901	0	1.7326	8.66299	0	0	0	0	0	0	0	12	0	0	0	0	0	0	0	low
1222	PC-5p-214102_9	TTTGCCAAATGAATGATGTTAA	up	inf	inf	0.373901	0	1.30196	0	6.50978	0	0	0	0	0	0	0	4.5	0	0	0	0	0	0	low
1223	PC-5p-174460_11	TGAATCACCACCAAACCTGT	up	inf	inf	0.373901	0	0.794107	3.97054	0	0	0	0	0	0	0	5.5	0	0	0	0	0	0	0	low
1224	PC-3p-168926_11	TGGACAACTGCATCAGAGTT	up	inf	inf	0.373901	0	0.794107	3.97054	0	0	0	0	0	0	0	5.5	0	0	0	0	0	0	0	low
1225	PC-5p-195122_10	TAAGTATGACAGGAAGACG	up	inf	inf	0.373901	0	0.721915	3.60958	0	0	0	0	0	0	0	5	0	0	0	0	0	0	0	low
1226	PC-5p-377422_5	GGAGGAGAAAAGCTAGAGGA	up	inf	inf	0.373901	0	0.663311	0	0	3.31656	0	0	0	0	0	0	0	2.5	0	0	0	0	0	low
1227	PC-5p-80351_24	CTTCCTTGGATCTTGTCAG	up	inf	inf	0.373901	0	3.47188	0	17.3594	0	0	0	0	0	0	0	12	0	0	0	0	0	0	middle
1228	PC-5p-398964_5	TTCAGATGAATGATGAACA	up	inf	inf	0.373901	0	0.630874	0	0	0	0	3.15437	0	0	0	0	0	0	0	2.5	0	0	0	low
1229	PC-5p-111835_16	AGGAAGTCCCCTCTAGCTCT	up	inf	inf	0.373901	0	2.31459	0	11.5729	0	0	0	0	0	0	0	8	0	0	0	0	0	0	middle
1230	PC-5p-144597_13	ACACGGGAAAGAATAAGAAG	up	inf	inf	0.373901	0	3.76121	0	18.806	0	0	0	0	0	0	0	13	0	0	0	0	0	0	middle
1231	PC-3p-99120_19	TCTTTGGAGAAGGGGCCTT	up	inf	inf	0.373901	0	2.74857	0	13.7429	0	0	0	0	0	0	0	9.5	0	0	0	0	0	0	middle
1232	PC-5p-141589_13	AATGTAAGAAGTCACTCACT	up	inf	inf	0.373901	0	0.672042	0	0	0	3.36021	0	0	0	0	0	0	0	6.5	0	0	0	0	low
1233	PC-3p-268698_7	TGGGAGTGAGTGCCTTCACTGA	up	inf	inf	0.373901	0	0.928636	0	0	4.64318	0	0	0	0	0	0	0	3.5	0	0	0	0	0	low
1234	PC-3p-196701_10	TGGGAACCTTTAGAATTTTGA	up	inf	inf	0.373901	0	0.721915	3.60958	0	0	0	0	0	0	0	5	0	0	0	0	0	0	0	low
1235	PC-3p-168302_11	CAAAAACTGCAATTACCTTTGA	up	inf	inf	0.373901	0	1.38792	0	0	0	0	6.93962	0	0	0	0	0	0	0	5.5	0	0	0	low
1236	PC-5p-247163_8	AAGATATTCTAGACACTATTCT	up	inf	inf	0.373901	0	0.413565	0	0	0	2.06782	0	0	0	0	0	0	0	4	0	0	0	0	low
1237	PC-3p-408865_5	AATAGTGTCTAGAATATCTTGA	up	inf	inf	0.373901	0	0.721915	3.60958	0	0	0	0	0	0	0	5	0	0	0	0	0	0	0	low
1238	PC-3p-182514_10	CCTCTCACTGCTAGGCTAAT	up	inf	inf	0.373901	0	0.721915	3.60958	0	0	0	0	0	0	0	5	0	0	0	0	0	0	0	low
1239	PC-3p-265787_7	ACTGCACTCCAGTTTCGGCGAT	up	inf	inf	0.373901	0	0.928636	0	0	4.64318	0	0	0	0	0	0	0	3.5	0	0	0	0	0	low
1240	PC-5p-108061_17	GATTGGAGGGGTCTGATTTGT	up	inf	inf	0.373901	0	2.45925	0	12.2962	0	0	0	0	0	0	0	8.5	0	0	0	0	0	0	middle
1241	PC-3p-105937_17	AGCATTTTGGATTTCTGGTTT	up	inf	inf	0.373901	0	3.32081	16.6041	0	0	0	0	0	0	0	23	0	0	0	0	0	0	0	middle
1242	PC-5p-246538_8	GATGGGATGAGGATAGCTTGA	up	inf	inf	0.373901	0	1.0613	0	0	5.30649	0	0	0	0	0	0	0	4	0	0	0	0	0	low
1243	PC-5p-251659_8	AGAGGCTGAATTCCCAGTGAGT	up	inf	inf	0.373901	0	0.827129	0	0	0	4.13565	0	0	0	0	0	0	0	8	0	0	0	0	low
1244	PC-3p-102385_18	ATGGAGTTCAGGTGAGGATT	up	inf	inf	0.373901	0	2.5989	12.9945	0	0	0	0	0	0	0	18	0	0	0	0	0	0	0	middle
1245	PC-3p-185137_10	CAGATTTCCTGGGCTTAGTGA	up	inf	inf	0.373901	0	0.721915	3.60958	0	0	0	0	0	0	0	5	0	0	0	0	0	0	0	low
1246	PC-5p-301370_7	GCTCTGACGCCAGTGTCCTAT	up	inf	inf	0.373901	0	1.01068	5.05341	0	0	0	0	0	0	0	7	0	0	0	0	0	0	0	low
1247	PC-5p-220643_9	CCCACCCGCGCCGGGGCTGA	up	inf	inf	0.373901	0	1.13557	0	0	0	0	5.67787	0	0	0	0	0	0	0	4.5	0	0	0	low
1248	PC-3p-215309_9	AAAGACCGCGATTACTTTTGC	up	inf	inf	0.373901	0	1.19396	0	0	5.9698	0	0	0	0	0	0	0	4.5	0	0	0	0	0	low
1249	PC-3p-375921_5	GTGGAGGGTCATTGGAAAC	up	inf	inf	0.373901	0	1.26175	0	0	0	0	6.30874	0	0	0	0	0	0	0	5	0	0	0	low
1250	PC-3p-207752_9	GGTGCTGGCCATGAGAATGG	up	inf	inf	0.373901	0	1.29945	6.49724	0	0	0	0	0	0	0	9	0	0	0	0	0	0	0	low
1251	PC-5p-270468_7	GTGGAGGTGGGAGGTCATCT	up	inf	inf	0.373901	0	2.02526	0	10.1263	0	0	0	0	0	0	0	7	0	0	0	0	0	0	middle
1252	PC-5p-279719_7	AGGGAAAGATTTGTTGCAAGT	up	inf	inf	0.373901	0	0.723738	0	0	0	3.61869	0	0	0	0	0	0	0	7	0	0	0	0	low
1253	PC-3p-363859_5	GGCAGTGGTCAGGGCAGAG	up	inf	inf	0.373901	0	1.26175	0	0	0	0	6.30874	0	0	0	0	0	0	0	5	0	0	0	low
1254	PC-3p-182362_10	CACAGTTGGTGTACCCCATT	up	inf	inf	0.373901	0	2.89323	0	14.4662	0	0	0	0	0	0	0	10	0	0	0	0	0	0	middle
1255	PC-3p-298762_7	AGGTTGTTGAGAGTGGATA	up	inf	inf	0.373901	0	1.85727	0	0	9.28636	0	0	0	0	0	0	0	7	0	0	0	0	0	low
1256	PC-3p-326659_6	CTCAGGCTTGCTCTCATCCAAT	up	inf	inf	0.373901	0	0.620347	0	0	0	3.10173	0	0	0	0	0	0	0	6	0	0	0	0	low
1257	PC-5p-303986_7	CGCGGGCTGCGGGGCCTCCC	up	inf	inf	0.373901	0	1.01068	5.05341	0	0	0	0	0	0	0	7	0	0	0	0	0	0	0	low
1258	PC-5p-203655_9	GGAAATCTACTTGGAATGTGG	up	inf	inf	0.373901	0	0.93052	0	0	0	4.6526	0	0	0	0	0	0	0	9	0	0	0	0	low
1259	PC-5p-254627_8	ATAAGGAAGCAGGGCTGGACT	up	inf	inf	0.373901	0	1.15506	5.77532	0	0	0	0	0	0	0	8	0	0	0	0	0	0	0	low
1260	PC-3p-271580_7	ACTCTTGCCGGGCTCGCTT	up	inf	inf	0.373901	0	1.76645	0	0	0	0	8.83224	0	0	0	0	0	0	0	7	0	0	0	low
1261	PC-3p-200051_10	GACCTGATGATCCACTGCC	up	inf	inf	0.373901	0	2.5235	0	0	0	0	12.6175	0	0	0	0	0	0	0	10	0	0	0	middle
1262	PC-3p-115487_16	TTTGGAGAGGGAAGGGGTC	up	inf	inf	0.373901	0	2.31013	11.5506	0	0	0	0	0	0	0	16	0	0	0	0	0	0	0	middle
1263	PC-5p-258899_8	TGAGTGGGGCTGTCCTTAG	up	inf	inf	0.373901	0	1.0094	0	0	0	0	5.04699	0	0	0	0	0	0	0	4	0	0	0	low
1264	PC-3p-332751_6	GAGACTGCAAGGCTGGAGT	up	inf	inf	0.373901	0	0.620347	0	0	0	3.10173	0	0	0	0	0	0	0	6	0	0	0	0	low
1265	PC-3p-362209_5	CCCTATGGAGGTTCGAACT	up	inf	inf	0.373901	0	1.26175	0	0	0	0	6.30874	0	0	0	0	0	0	0	5	0	0	0	low
1266	PC-5p-249612_8	TTCTAGGACTAAAATTTCAGTAGT	up	inf	inf	0.373901	0	2.31459	0	11.5729	0	0	0	0	0	0	0	8	0	0	0	0	0	0	middle
1267	PC-3p-353275_6	ATTTAGGGATCCATGGCT	up	inf	inf	0.373901	0	0.620347	0	0	0	3.10173	0	0	0	0	0	0	0	6	0	0	0	0	low
1268	PC-5p-377823_5	TTTCCCTGGAACTCAAGCT	up	inf	inf	0.373901	0	1.32662	0	0	6.63311	0	0	0	0	0	0	0	5	0	0	0	0	0	low
1269	PC-3p-383041_5	TGGGCATGAGCGAGCTGCTTTGA	up	inf	inf	0.373901	0	0.721915	3.60958	0	0	0	0	0	0	0	5	0	0	0	0	0	0	0	low
1270	PC-5p-239531_8	CGTTGTCCTTTCTTCTGAA	up	inf	inf	0.373901	0	2.0188	0	0	0	0	10.094	0	0	0	0	0	0	0	8	0	0	0	middle
1271	PC-3p-129763_14	GAAAAAGGAGGATGAGTGC	up	inf	inf	0.373901	0	3.53289	0	0	0	0	17.6645	0	0	0	0	0	0	0	14	0	0	0	middle
1272	PC-5p-145756_13	ACTGACCCTGGAATCGGATT	up	inf	inf	0.373901	0	1.34408	0	0	0	6.72042	0	0	0	0	0	0	0	13	0	0	0	0	low
1273	PC-3p-261116_8	TGGACTGGTGTCTGAGGAGAC	up	inf	inf	0.373901	0	0.827129	0	0	0	4.13565	0	0	0	0	0	0	0	8	0	0	0	0	low
1274	PC-3p-167266_11	GCTGTTTTGCGTGCGGCCG	up	inf	inf	0.373901	0	3.18256	0	15.9128	0	0	0	0	0	0	0	11	0	0	0	0	0	0	middle
1275	PC-5p-299078_7	ACTAGGCCTGGAGCGGAACTGT	up	inf	inf	0.373901	0	0.723738	0	0	0	3.61869	0	0	0	0	0	0	0	7	0	0	0	0	low
1276	PC-3p-209731_9	GACACTTGTTGCATGGCTGT	up	inf	inf	0.373901	0	2.27115	0	0	0	0	11.3557	0	0	0	0	0	0	0	9	0	0	0	middle
1277	PC-3p-109910_17	CTGCCAGTGGGGGTAGGAGAGT	up	inf	inf	0.373901	0	2.45451	12.2726	0	0	0	0	0	0	0	17	0	0	0	0	0	0	0	middle
1278	PC-5p-321741_6	AGTAGTTGGGGTTTTGTCA	up	inf	inf	0.373901	0	0.620347	0	0	0	3.10173	0	0	0	0	0	0	0	6	0	0	0	0	low
1279	PC-5p-381007_5	AGGTTAAGGAAGTTGGTGA	up	inf	inf	0.373901	0	1.26175	0	0	0	0	6.30874	0	0	0	0	0	0	0	5	0	0	0	low
1280	PC-5p-200485_10	GGACAGTGTATGGTGGGTA	up	inf	inf	0.373901	0	2.89323	0	14.4662	0	0	0	0	0	0	0	10	0	0	0	0	0	0	middle
1281	PC-5p-227129_9	CGGGATTGCTTTGATGACT	up	inf	inf	0.373901	0	2.27115	0	0	0	0	11.3557	0	0	0	0	0	0	0	9	0	0	0	middle
1282	PC-5p-250629_8	CTAGAGGACTGGACAGGCAAC	up	inf	inf	0.373901	0	0.827129	0	0	0	4.13565	0	0	0	0	0	0	0	8	0	0	0	0	low
1283	PC-3p-363297_5	TCTCTTCTTGGAACTCCT	up	inf	inf	0.373901	0	1.26175	0	0	0	0	6.30874	0	0	0	0	0	0	0	5	0	0	0	low
1284	PC-3p-269947_7	ACTCCTGCTCAAACTGTGCT	up	inf	inf	0.373901	0	1.85727	0	0	9.28636	0	0	0	0	0	0	0	7	0	0	0	0	0	low
1285	PC-3p-351496_6	GTGATGGTGGAGTGAGTTT	up	inf	inf	0.373901	0	1.5141	0	0	0	0	7.57049	0	0	0	0	0	0	0	6	0	0	0	low
1286	PC-5p-114278_16	AAGTGAATCATGGAGGAAATA	up	inf	inf	0.373901	0	4.62918	0	23.1459	0	0	0	0	0	0	0	16	0	0	0	0	0	0	middle
1287	PC-3p-164348_11	GCAGGCCTGGAATTTGACA	up	inf	inf	0.373901	0	2.77585	0	0	0	0	13.8792	0	0	0	0	0	0	0	11	0	0	0	middle
1288	PC-3p-279071_7	GATCCCACGGCCCAGCTCT	up	inf	inf	0.373901	0	1.76645	0	0	0	0	8.83224	0	0	0	0	0	0	0	7	0	0	0	low
1289	PC-3p-112962_16	AGATGATCTCAACGAGAAC	up	inf	inf	0.373901	0	2.31013	11.5506	0	0	0	0	0	0	0	16	0	0	0	0	0	0	0	middle
1290	PC-5p-207908_9	GTGGAGTCCAGCTCTGCA	up	inf	inf	0.373901	0	0.93052	0	0	0	4.6526	0	0	0	0	0	0	0	9	0	0	0	0	low
1291	PC-3p-72977_28	CCGGAGTTGGACCTGGGACT	up	inf	inf	0.373901	0	7.06579	0	0	0	0	35.3289	0	0	0	0	0	0	0	28	0	0	0	middle
1292	PC-5p-292887_7	CTTGGAAGTTTGTAGTATA	up	inf	inf	0.373901	0	1.76645	0	0	0	0	8.83224	0	0	0	0	0	0	0	7	0	0	0	low
1293	PC-3p-258927_8	TTTGATTGATAGGTTGGCTGA	up	inf	inf	0.373901	0	0.827129	0	0	0	4.13565	0	0	0	0	0	0	0	8	0	0	0	0	low
1294	PC-3p-263952_7	GAGACGGGAGAGGAGGAACCCC	up	inf	inf	0.373901	0	0.723738	0	0	0	3.61869	0	0	0	0	0	0	0	7	0	0	0	0	low
1295	PC-5p-339458_6	ACCCCCAGAGATTGCACGCT	up	inf	inf	0.373901	0	1.59195	0	0	7.95973	0	0	0	0	0	0	0	6	0	0	0	0	0	low
1296	PC-5p-289943_7	CGGGCGCGCGGTGGGCGGGGC	up	inf	inf	0.373901	0	1.01068	5.05341	0	0	0	0	0	0	0	7	0	0	0	0	0	0	0	low
1297	PC-5p-349513_6	ACACAATATGAATGATCTG	up	inf	inf	0.373901	0	0.620347	0	0	0	3.10173	0	0	0	0	0	0	0	6	0	0	0	0	low
1298	PC-5p-249831_8	CCAGGCCTGCAGGGTCTCCT	up	inf	inf	0.373901	0	1.15506	5.77532	0	0	0	0	0	0	0	8	0	0	0	0	0	0	0	low
1299	PC-3p-401313_5	TCCCCCGGCGCCTCTCTGCC	up	inf	inf	0.373901	0	1.32662	0	0	6.63311	0	0	0	0	0	0	0	5	0	0	0	0	0	low
1300	PC-5p-180299_10	GGAGAGAAAGAGGAAGAAAGG	up	inf	inf	0.373901	0	1.75765	0	0	0	8.78825	0	0	0	0	0	0	0	17	0	0	0	0	low
1301	PC-5p-126860_14	GTGTCAGGGAACCAGGACT	up	inf	inf	0.373901	0	2.02136	10.1068	0	0	0	0	0	0	0	14	0	0	0	0	0	0	0	middle
1302	PC-3p-346729_6	AAAGAAGTATTAGAACATAGGCATT	up	inf	inf	0.373901	0	0.866299	4.33149	0	0	0	0	0	0	0	6	0	0	0	0	0	0	0	low
1303	PC-3p-265148_7	ATGCCAATCCTTAGCACCCTGC	up	inf	inf	0.373901	0	1.85727	0	0	9.28636	0	0	0	0	0	0	0	7	0	0	0	0	0	low
1304	PC-3p-334192_6	TGAAGGTTGGGAGCGGTGGTTC	up	inf	inf	0.373901	0	0.620347	0	0	0	3.10173	0	0	0	0	0	0	0	6	0	0	0	0	low
1305	PC-3p-322376_6	GTGGGACTGAATCTTTGCA	up	inf	inf	0.373901	0	1.5141	0	0	0	0	7.57049	0	0	0	0	0	0	0	6	0	0	0	low
1306	PC-5p-378948_5	GGTGGTTCTGCTTGGAAGG	up	inf	inf	0.373901	0	1.26175	0	0	0	0	6.30874	0	0	0	0	0	0	0	5	0	0	0	low
1307	PC-5p-293509_7	TGTGAGGAAGCTGTTGTTG	up	inf	inf	0.373901	0	0.883224	0	0	0	0	4.41612	0	0	0	0	0	0	0	3.5	0	0	0	low
1308	PC-5p-229067_8	TTGGGGTTACAGGACTGAAC	up	inf	inf	0.373901	0	2.1226	0	0	10.613	0	0	0	0	0	0	0	8	0	0	0	0	0	middle
1309	PC-3p-184410_10	CAGAAGGGAGGAGATGGGCTGA	up	inf	inf	0.373901	0	1.44383	7.21915	0	0	0	0	0	0	0	10	0	0	0	0	0	0	0	low
1310	PC-3p-363439_5	TGAGCCAGGATTTGTCAGA	up	inf	inf	0.373901	0	1.32662	0	0	6.63311	0	0	0	0	0	0	0	5	0	0	0	0	0	low
1311	PC-3p-407672_5	TCACCGCCCTTCCCGCCCGCG	up	inf	inf	0.373901	0	1.32662	0	0	6.63311	0	0	0	0	0	0	0	5	0	0	0	0	0	low
1312	PC-3p-167206_11	TGGGCTTTAAAACTCTCCTT	up	inf	inf	0.373901	0	2.77585	0	0	0	0	13.8792	0	0	0	0	0	0	0	11	0	0	0	middle
1313	PC-3p-390624_5	TAATGCTGTCTTGGAGCCTAG	up	inf	inf	0.373901	0	0.721915	3.60958	0	0	0	0	0	0	0	5	0	0	0	0	0	0	0	low
1314	PC-5p-303578_7	TCTTTCTATGTGTGGCTTTG	up	inf	inf	0.373901	0	0.723738	0	0	0	3.61869	0	0	0	0	0	0	0	7	0	0	0	0	low
1315	PC-5p-160131_12	CTTCTTTTTCATCCTGTCT	up	inf	inf	0.373901	0	3.0282	0	0	0	0	15.141	0	0	0	0	0	0	0	12	0	0	0	middle
1316	PC-3p-207418_9	TTTGAGTAAGAGCATGGCT	up	inf	inf	0.373901	0	2.27115	0	0	0	0	11.3557	0	0	0	0	0	0	0	9	0	0	0	middle
1317	PC-3p-251702_8	CGATATTCTCTCTGCTTTC	up	inf	inf	0.373901	0	0.827129	0	0	0	4.13565	0	0	0	0	0	0	0	8	0	0	0	0	low
1318	PC-3p-171945_11	TGGGCAAAGAACTCCAAGTGC	up	inf	inf	0.373901	0	2.91857	0	0	14.5928	0	0	0	0	0	0	0	11	0	0	0	0	0	middle
1319	PC-5p-287414_7	CCTCAGTCCTAGCTGTGGCA	up	inf	inf	0.373901	0	1.76645	0	0	0	0	8.83224	0	0	0	0	0	0	0	7	0	0	0	low
1320	PC-5p-195720_10	TTGTCAGTTTGGGAGATGC	up	inf	inf	0.373901	0	2.5235	0	0	0	0	12.6175	0	0	0	0	0	0	0	10	0	0	0	middle
1321	PC-5p-336795_6	AGGGCTGAGGGAATGTGGC	up	inf	inf	0.373901	0	1.59195	0	0	7.95973	0	0	0	0	0	0	0	6	0	0	0	0	0	low
1322	PC-5p-180690_10	TGGGGCGCCCTTCCCTCCCCGA	up	inf	inf	0.373901	0	1.44383	7.21915	0	0	0	0	0	0	0	10	0	0	0	0	0	0	0	low
1323	PC-5p-229785_8	AGGGAACGGGCTTGGCCAA	up	inf	inf	0.373901	0	3.71454	0	0	18.5727	0	0	0	0	0	0	0	14	0	0	0	0	0	middle
1324	PC-5p-191909_10	ATATGATTGGACTAAGCAGCC	up	inf	inf	0.373901	0	2.89323	0	14.4662	0	0	0	0	0	0	0	10	0	0	0	0	0	0	middle
1325	PC-5p-234797_8	CTGGCTTTGCAGAAAGAGAAC	up	inf	inf	0.373901	0	0.827129	0	0	0	4.13565	0	0	0	0	0	0	0	8	0	0	0	0	low
1326	PC-5p-93794_20	GCTACTCTCTGATGTCTCC	up	inf	inf	0.373901	0	5.78647	0	28.9323	0	0	0	0	0	0	0	20	0	0	0	0	0	0	middle
1327	PC-5p-212857_9	TTGGGAAGCGAGAATGGGAAG	up	inf	inf	0.373901	0	2.27115	0	0	0	0	11.3557	0	0	0	0	0	0	0	9	0	0	0	middle
1328	PC-5p-298247_7	TACGGGGACGCCTGAGGAGGAAC	up	inf	inf	0.373901	0	1.24069	0	0	0	6.20347	0	0	0	0	0	0	0	12	0	0	0	0	low
1329	PC-3p-274686_7	CTTGGAGACAGGTGCTGC	up	inf	inf	0.373901	0	1.76645	0	0	0	0	8.83224	0	0	0	0	0	0	0	7	0	0	0	low
1330	PC-5p-209714_9	CTGGGCATTACCTGACGCT	up	inf	inf	0.373901	0	2.60391	0	13.0196	0	0	0	0	0	0	0	9	0	0	0	0	0	0	middle
1331	PC-3p-253154_8	CTGTCAGCTCTGGCCACCT	up	inf	inf	0.373901	0	2.0188	0	0	0	0	10.094	0	0	0	0	0	0	0	8	0	0	0	middle
1332	PC-3p-154826_12	GATAATACATCAACTGAGC	up	inf	inf	0.373901	0	3.18389	0	0	15.9195	0	0	0	0	0	0	0	12	0	0	0	0	0	middle
1333	PC-3p-215887_9	CCAAAGGGAGAGGAGGGCG	up	inf	inf	0.373901	0	2.27115	0	0	0	0	11.3557	0	0	0	0	0	0	0	9	0	0	0	middle
1334	PC-5p-223875_9	AGGGGCTGGGTGTGAGGCTC	up	inf	inf	0.373901	0	0.93052	0	0	0	4.6526	0	0	0	0	0	0	0	9	0	0	0	0	low
1335	PC-3p-192867_10	TCAGGGAAGTGGAAAGGGTGA	up	inf	inf	0.373901	0	1.44383	7.21915	0	0	0	0	0	0	0	10	0	0	0	0	0	0	0	low
1336	PC-5p-311820_6	ACAGAGAGGGAGAAGAGTCA	up	inf	inf	0.373901	0	0.620347	0	0	0	3.10173	0	0	0	0	0	0	0	6	0	0	0	0	low
1337	PC-5p-260079_8	GCTGGAGTTTCCTTGGCTG	up	inf	inf	0.373901	0	2.0188	0	0	0	0	10.094	0	0	0	0	0	0	0	8	0	0	0	middle
1338	PC-3p-240227_8	CACTATGCGAAGCCCTGAGC	up	inf	inf	0.373901	0	0.827129	0	0	0	4.13565	0	0	0	0	0	0	0	8	0	0	0	0	low
1339	PC-3p-172607_11	TGAGATCTGGCTTCCTGT	up	inf	inf	0.373901	0	2.91857	0	0	14.5928	0	0	0	0	0	0	0	11	0	0	0	0	0	middle
1340	PC-3p-142954_13	TTGTAAAAACTAGGTCCTT	up	inf	inf	0.373901	0	1.34408	0	0	0	6.72042	0	0	0	0	0	0	0	13	0	0	0	0	low
1341	PC-5p-131011_14	GACGGCAAAAACAGTTGTT	up	inf	inf	0.373901	0	3.53289	0	0	0	0	17.6645	0	0	0	0	0	0	0	14	0	0	0	middle
1342	PC-3p-306145_6	CCTTGTTCTTAGTTGCCTT	up	inf	inf	0.373901	0	1.5141	0	0	0	0	7.57049	0	0	0	0	0	0	0	6	0	0	0	low
1343	PC-5p-400125_5	TGGAGAGAAGCATTGGAAATGA	up	inf	inf	0.373901	0	1.26175	0	0	0	0	6.30874	0	0	0	0	0	0	0	5	0	0	0	low
1344	PC-5p-195714_10	TCGGCGGATTGCTCGAGC	up	inf	inf	0.373901	0	2.5989	12.9945	0	0	0	0	0	0	0	18	0	0	0	0	0	0	0	middle
1345	PC-5p-316796_6	GATGGAGAAATATATATGG	up	inf	inf	0.373901	0	0.620347	0	0	0	3.10173	0	0	0	0	0	0	0	6	0	0	0	0	low
1346	PC-3p-154033_12	TGCGGTTGGTCCCAGAGCTGC	up	inf	inf	0.373901	0	3.47188	0	17.3594	0	0	0	0	0	0	0	12	0	0	0	0	0	0	middle
1347	PC-3p-151294_12	CTGAGTAGCTATGTTTGGAA	up	inf	inf	0.373901	0	1.7326	8.66299	0	0	0	0	0	0	0	12	0	0	0	0	0	0	0	low
1348	PC-3p-335827_6	TCCCTGAAAGTTTCCTCATGCT	up	inf	inf	0.373901	0	0.620347	0	0	0	3.10173	0	0	0	0	0	0	0	6	0	0	0	0	low
1349	PC-5p-137755_13	CCTACCCTTTCTCTTGCCTTTC	up	inf	inf	0.373901	0	1.34408	0	0	0	6.72042	0	0	0	0	0	0	0	13	0	0	0	0	low
1350	PC-5p-214064_9	TGGTGATGTGATATTGGTT	up	inf	inf	0.373901	0	2.27115	0	0	0	0	11.3557	0	0	0	0	0	0	0	9	0	0	0	middle
1351	PC-5p-422055_5	AGGCAGGGCCCTGATAGCTTTC	up	inf	inf	0.373901	0	1.26175	0	0	0	0	6.30874	0	0	0	0	0	0	0	5	0	0	0	low
1352	PC-5p-180659_10	TTTGGCATTGTGAAAAGAC	up	inf	inf	0.373901	0	2.65324	0	0	13.2662	0	0	0	0	0	0	0	10	0	0	0	0	0	middle
1353	PC-5p-143409_13	AGGCGGGTGGCGGAGAGGGAG	up	inf	inf	0.373901	0	3.76121	0	18.806	0	0	0	0	0	0	0	13	0	0	0	0	0	0	middle
1354	PC-3p-193615_10	CTGCTGGCTGAGAGCCCTTCCCA	up	inf	inf	0.373901	0	2.89323	0	14.4662	0	0	0	0	0	0	0	10	0	0	0	0	0	0	middle
1355	PC-3p-162084_12	ATTCCCGTAAGCTCCACCA	up	inf	inf	0.373901	0	3.47188	0	17.3594	0	0	0	0	0	0	0	12	0	0	0	0	0	0	middle
1356	PC-3p-278425_7	TATTACTGTAAGGTGGACTGGA	up	inf	inf	0.373901	0	1.85727	0	0	9.28636	0	0	0	0	0	0	0	7	0	0	0	0	0	low
1357	PC-5p-168897_11	TGGACCACCTGACTTGATTCA	up	inf	inf	0.373901	0	3.18256	0	15.9128	0	0	0	0	0	0	0	11	0	0	0	0	0	0	middle
1358	PC-5p-126602_15	TAGGTTACTCCATGTATGAAGT	up	inf	inf	0.373901	0	4.33985	0	21.6993	0	0	0	0	0	0	0	15	0	0	0	0	0	0	middle
1359	PC-5p-246736_8	GGAATTGCCTTCAAAACTGT	up	inf	inf	0.373901	0	2.0188	0	0	0	0	10.094	0	0	0	0	0	0	0	8	0	0	0	middle
1360	PC-5p-267621_7	CTGGGCTGCCTGTAGCTTCCCCT	up	inf	inf	0.373901	0	1.01068	5.05341	0	0	0	0	0	0	0	7	0	0	0	0	0	0	0	low
1361	PC-3p-207901_9	ATGGCCCTCAGTATGCGTCT	up	inf	inf	0.373901	0	2.27115	0	0	0	0	11.3557	0	0	0	0	0	0	0	9	0	0	0	middle
1362	PC-3p-170610_11	TGAAATTTTAGTACCTGTG	up	inf	inf	0.373901	0	2.77585	0	0	0	0	13.8792	0	0	0	0	0	0	0	11	0	0	0	middle
1363	PC-3p-327422_6	AATCCGATTCTGGGCTCCA	up	inf	inf	0.373901	0	1.5141	0	0	0	0	7.57049	0	0	0	0	0	0	0	6	0	0	0	low
1364	PC-3p-285972_7	TCCGACTGTTTAATGCCCA	up	inf	inf	0.373901	0	1.76645	0	0	0	0	8.83224	0	0	0	0	0	0	0	7	0	0	0	low
1365	PC-3p-418687_5	GGTGACAATGGGTGGGGA	up	inf	inf	0.373901	0	1.26175	0	0	0	0	6.30874	0	0	0	0	0	0	0	5	0	0	0	low
1366	PC-3p-399497_5	TGGGAGGACTTGAAGAAGACT	up	inf	inf	0.373901	0	1.32662	0	0	6.63311	0	0	0	0	0	0	0	5	0	0	0	0	0	low
1367	PC-3p-98093_19	GGATGGGAATTTATTGAAG	up	inf	inf	0.373901	0	6.36779	0	0	31.8389	0	0	0	0	0	0	0	24	0	0	0	0	0	middle
1368	PC-5p-270112_7	CAGGCCAGGGGGAAGGACCCATTT	up	inf	inf	0.373901	0	2.02526	0	10.1263	0	0	0	0	0	0	0	7	0	0	0	0	0	0	middle
1369	PC-3p-324780_6	TGTCGGGATCAAGAGGGAA	up	inf	inf	0.373901	0	1.5141	0	0	0	0	7.57049	0	0	0	0	0	0	0	6	0	0	0	low
1370	PC-5p-370808_5	CACGCCTGGCTCAAATTTTGT	up	inf	inf	0.373901	0	0.721915	3.60958	0	0	0	0	0	0	0	5	0	0	0	0	0	0	0	low
1371	PC-5p-311689_6	ACCTGGAGCCTGGGTGACC	up	inf	inf	0.373901	0	0.866299	4.33149	0	0	0	0	0	0	0	6	0	0	0	0	0	0	0	low
1372	PC-5p-410226_5	TAGGGAATGGGGAAAGGGGAT	up	inf	inf	0.373901	0	1.32662	0	0	6.63311	0	0	0	0	0	0	0	5	0	0	0	0	0	low
1373	PC-3p-176589_11	GCGATTTGGATCCAGGAAC	up	inf	inf	0.373901	0	1.58821	7.94107	0	0	0	0	0	0	0	11	0	0	0	0	0	0	0	low
1374	PC-5p-116298_16	TTTAGCCAATGGAAGTTTGA	up	inf	inf	0.373901	0	2.31013	11.5506	0	0	0	0	0	0	0	16	0	0	0	0	0	0	0	middle
1375	PC-3p-253540_8	CTTTTGAAGAATGAGCCTGC	up	inf	inf	0.373901	0	2.0188	0	0	0	0	10.094	0	0	0	0	0	0	0	8	0	0	0	middle
1376	PC-3p-343283_6	TGTTAAAAGGGAAGGGATT	up	inf	inf	0.373901	0	1.5141	0	0	0	0	7.57049	0	0	0	0	0	0	0	6	0	0	0	low
1377	PC-3p-405589_5	TTGGGGCGCGGGACGCGGT	up	inf	inf	0.373901	0	1.26175	0	0	0	0	6.30874	0	0	0	0	0	0	0	5	0	0	0	low
1378	PC-5p-174486_11	CTGCTCAAGATGAAGATTTT	up	inf	inf	0.373901	0	2.77585	0	0	0	0	13.8792	0	0	0	0	0	0	0	11	0	0	0	middle
1379	PC-3p-412842_5	ACCTGAGGGCCTCGAGACA	up	inf	inf	0.373901	0	1.26175	0	0	0	0	6.30874	0	0	0	0	0	0	0	5	0	0	0	low
1380	PC-5p-141633_13	CTAAATGCACAGACTCTGACT	up	inf	inf	0.373901	0	1.87698	9.3849	0	0	0	0	0	0	0	13	0	0	0	0	0	0	0	low
1381	PC-5p-216972_9	ATACACATCAATTAAACTC	up	inf	inf	0.373901	0	2.38792	0	0	11.9396	0	0	0	0	0	0	0	9	0	0	0	0	0	middle
1382	PC-3p-414836_5	GGATGAGGTGTGATTAGGA	up	inf	inf	0.373901	0	0.721915	3.60958	0	0	0	0	0	0	0	5	0	0	0	0	0	0	0	low
1383	PC-3p-223833_9	ACTTTGGCACCAGTTTAGTA	up	inf	inf	0.373901	0	0.93052	0	0	0	4.6526	0	0	0	0	0	0	0	9	0	0	0	0	low
1384	PC-5p-137262_13	TGCGGAGACCGCGACCGGAGG	up	inf	inf	0.373901	0	3.76121	0	18.806	0	0	0	0	0	0	0	13	0	0	0	0	0	0	middle
1385	PC-3p-393556_5	CCGGATCTCCCGACCCCCTCCAG	up	inf	inf	0.373901	0	1.44662	0	7.23309	0	0	0	0	0	0	0	5	0	0	0	0	0	0	low
1386	PC-5p-215554_9	AAGCTGATAGTACTCCAAG	up	inf	inf	0.373901	0	0.93052	0	0	0	4.6526	0	0	0	0	0	0	0	9	0	0	0	0	low
1387	PC-5p-307674_6	ACAGCTCCTGCAGCCCTGAC	up	inf	inf	0.373901	0	1.59195	0	0	7.95973	0	0	0	0	0	0	0	6	0	0	0	0	0	low
1388	PC-3p-281941_7	AAATCTCGCTGGGGCCTCCA	up	inf	inf	0.373901	0	1.76645	0	0	0	0	8.83224	0	0	0	0	0	0	0	7	0	0	0	low
1389	PC-5p-323756_6	CATCACTACCACTGCTCTC	up	inf	inf	0.373901	0	1.5141	0	0	0	0	7.57049	0	0	0	0	0	0	0	6	0	0	0	low
1390	PC-3p-127155_14	GAGCCGACAGGCGGGAAGCGG	up	inf	inf	0.373901	0	4.05053	0	20.2526	0	0	0	0	0	0	0	14	0	0	0	0	0	0	middle
1391	PC-3p-238306_8	TGACGACCCACACTCTCGCAGT	up	inf	inf	0.373901	0	1.15506	5.77532	0	0	0	0	0	0	0	8	0	0	0	0	0	0	0	low
1392	PC-3p-238841_8	TGAAGGTTCTGAGGAAGGAA	up	inf	inf	0.373901	0	2.0188	0	0	0	0	10.094	0	0	0	0	0	0	0	8	0	0	0	middle
1393	PC-5p-165110_11	CACATATTGGAATTTTTAT	up	inf	inf	0.373901	0	2.77585	0	0	0	0	13.8792	0	0	0	0	0	0	0	11	0	0	0	middle
1394	PC-3p-74273_27	TTCCGGAACCAGGATGTGG	up	inf	inf	0.373901	0	6.81344	0	0	0	0	34.0672	0	0	0	0	0	0	0	27	0	0	0	middle
1395	PC-3p-303809_7	CAAGAACCGCAATTACTTTTGA	up	inf	inf	0.373901	0	1.01068	5.05341	0	0	0	0	0	0	0	7	0	0	0	0	0	0	0	low
1396	PC-3p-245209_8	TTCATGACACGCCTTGACT	up	inf	inf	0.373901	0	1.15506	5.77532	0	0	0	0	0	0	0	8	0	0	0	0	0	0	0	low
1397	PC-3p-198444_10	CACAATTACTGTTTGCACCA	up	inf	inf	0.373901	0	2.5235	0	0	0	0	12.6175	0	0	0	0	0	0	0	10	0	0	0	middle
1398	PC-3p-210394_9	TTCATTGGCTGGGCGCGGTGT	up	inf	inf	0.373901	0	2.38792	0	0	11.9396	0	0	0	0	0	0	0	9	0	0	0	0	0	middle
1399	PC-5p-358382_6	ATAAGCTGAAGAGTGTATT	up	inf	inf	0.373901	0	0.620347	0	0	0	3.10173	0	0	0	0	0	0	0	6	0	0	0	0	low
1400	PC-3p-359023_6	TTATGTCACTCCTTTGCCCAGT	up	inf	inf	0.373901	0	0.866299	4.33149	0	0	0	0	0	0	0	6	0	0	0	0	0	0	0	low
1401	PC-3p-251620_8	CACTTTGCGGTGTCAGTGCTT	up	inf	inf	0.373901	0	0.827129	0	0	0	4.13565	0	0	0	0	0	0	0	8	0	0	0	0	low
1402	PC-3p-355358_6	TGTTTTGAGAATCAGAGTG	up	inf	inf	0.373901	0	1.59195	0	0	7.95973	0	0	0	0	0	0	0	6	0	0	0	0	0	low
1403	PC-3p-261356_8	AAGCACCATATGCCCTCCT	up	inf	inf	0.373901	0	2.1226	0	0	10.613	0	0	0	0	0	0	0	8	0	0	0	0	0	middle
1404	PC-5p-368344_5	AGGGATTTCATGCATATGTT	up	inf	inf	0.373901	0	1.32662	0	0	6.63311	0	0	0	0	0	0	0	5	0	0	0	0	0	low
1405	PC-3p-110686_17	TCTCAGAGGAAGATTGGAAA	up	inf	inf	0.373901	0	2.45451	12.2726	0	0	0	0	0	0	0	17	0	0	0	0	0	0	0	middle
1406	PC-3p-226683_9	TGGGAGGCATAGAAGATTTT	up	inf	inf	0.373901	0	2.38792	0	0	11.9396	0	0	0	0	0	0	0	9	0	0	0	0	0	middle
1407	PC-5p-173691_11	ACTGTGGTAAAGACTTGGG	up	inf	inf	0.373901	0	2.77585	0	0	0	0	13.8792	0	0	0	0	0	0	0	11	0	0	0	middle
1408	PC-3p-349078_6	TTCTCAAGACTAGTGCTCCA	up	inf	inf	0.373901	0	0.620347	0	0	0	3.10173	0	0	0	0	0	0	0	6	0	0	0	0	low
1409	PC-3p-335413_6	TGGAATCAAACTGGTATTC	up	inf	inf	0.373901	0	1.73594	0	8.6797	0	0	0	0	0	0	0	6	0	0	0	0	0	0	low
1410	PC-3p-174614_11	CTAAGCGCAGAAGGGACTGG	up	inf	inf	0.373901	0	2.77585	0	0	0	0	13.8792	0	0	0	0	0	0	0	11	0	0	0	middle
1411	PC-5p-397835_5	GGAGTTGGAGAATTATGTT	up	inf	inf	0.373901	0	1.26175	0	0	0	0	6.30874	0	0	0	0	0	0	0	5	0	0	0	low
1412	PC-5p-267465_7	TGTGCAGATGTTATTCAAAATTT	up	inf	inf	0.373901	0	1.01068	5.05341	0	0	0	0	0	0	0	7	0	0	0	0	0	0	0	low
1413	PC-3p-149029_12	CTCCGGGCTCCTCCCTGCGGCT	up	inf	inf	0.373901	0	3.47188	0	17.3594	0	0	0	0	0	0	0	12	0	0	0	0	0	0	middle
1414	PC-3p-118322_16	AGAAGGAGCTGTGGTCTTT	up	inf	inf	0.373901	0	0.827129	0	0	0	4.13565	0	0	0	0	0	0	0	8	0	0	0	0	low
1415	PC-3p-303745_7	TAGGTGGAAGGACTGAGCCTGT	up	inf	inf	0.373901	0	1.01068	5.05341	0	0	0	0	0	0	0	7	0	0	0	0	0	0	0	low
1416	PC-3p-277104_7	AGGATGCTCTGGAGAGAGGA	up	inf	inf	0.373901	0	1.76645	0	0	0	0	8.83224	0	0	0	0	0	0	0	7	0	0	0	low
1417	PC-5p-150685_12	GAGTTATGTCCTGTCACCC	up	inf	inf	0.373901	0	3.0282	0	0	0	0	15.141	0	0	0	0	0	0	0	12	0	0	0	middle
1418	PC-5p-130434_14	CTGCGCACCTGCATGCTC	up	inf	inf	0.373901	0	1.44748	0	0	0	7.23738	0	0	0	0	0	0	0	14	0	0	0	0	low
1419	PC-3p-324605_6	ATGGACTTGGAGCCACCTGC	up	inf	inf	0.373901	0	1.59195	0	0	7.95973	0	0	0	0	0	0	0	6	0	0	0	0	0	low
1420	PC-5p-324731_6	TGCTCGGCTTGCGGACGGGGAAT	up	inf	inf	0.373901	0	0.866299	4.33149	0	0	0	0	0	0	0	6	0	0	0	0	0	0	0	low
1421	PC-5p-107099_17	TGAGGTAGTAGGTGTGTGT	up	inf	inf	0.373901	0	2.45451	12.2726	0	0	0	0	0	0	0	17	0	0	0	0	0	0	0	middle
1422	PC-3p-247135_8	AGACTACCTAAATGAGCACTTT	up	inf	inf	0.373901	0	0.827129	0	0	0	4.13565	0	0	0	0	0	0	0	8	0	0	0	0	low
1423	PC-5p-264169_7	TGGAGAGTGGCCATGATCT	up	inf	inf	0.373901	0	1.76645	0	0	0	0	8.83224	0	0	0	0	0	0	0	7	0	0	0	low
1424	PC-5p-177897_11	AAATTTGACTGGCTCTTTT	up	inf	inf	0.373901	0	1.1373	0	0	0	5.68651	0	0	0	0	0	0	0	11	0	0	0	0	low
1425	PC-5p-307929_6	TCATCTTAAAACCCGCTCA	up	inf	inf	0.373901	0	1.5141	0	0	0	0	7.57049	0	0	0	0	0	0	0	6	0	0	0	low
1426	PC-3p-136869_13	AGGACTCTGCTAAGTGGTA	up	inf	inf	0.373901	0	3.28055	0	0	0	0	16.4027	0	0	0	0	0	0	0	13	0	0	0	middle
1427	PC-3p-371037_5	AAGGAATTGACGGTGGCCTG	up	inf	inf	0.373901	0	1.32662	0	0	6.63311	0	0	0	0	0	0	0	5	0	0	0	0	0	low
1428	PC-3p-131591_14	TTTATAGACCCGAACCCTG	up	inf	inf	0.373901	0	4.05053	0	20.2526	0	0	0	0	0	0	0	14	0	0	0	0	0	0	middle
1429	PC-5p-127468_14	GACCTGTGGTGGAGTGGACA	up	inf	inf	0.373901	0	4.05053	0	20.2526	0	0	0	0	0	0	0	14	0	0	0	0	0	0	middle
1430	PC-3p-141277_13	GGAGGGTTGTCAGAGCGGC	up	inf	inf	0.373901	0	3.76121	0	18.806	0	0	0	0	0	0	0	13	0	0	0	0	0	0	middle
1431	PC-3p-232356_8	CTTTTACTGCAGCTTGACA	up	inf	inf	0.373901	0	0.827129	0	0	0	4.13565	0	0	0	0	0	0	0	8	0	0	0	0	low
1432	PC-3p-126800_14	TTCTTGGATTTTGTGAAGAC	up	inf	inf	0.373901	0	3.46519	17.326	0	0	0	0	0	0	0	24	0	0	0	0	0	0	0	middle
1433	PC-3p-215700_9	GAAGAGCCAGGGCGAGTGTGT	up	inf	inf	0.373901	0	1.29945	6.49724	0	0	0	0	0	0	0	9	0	0	0	0	0	0	0	low
1434	PC-3p-339179_6	TATATATGTTGTGTATGTATACT	up	inf	inf	0.373901	0	0.620347	0	0	0	3.10173	0	0	0	0	0	0	0	6	0	0	0	0	low
1435	PC-3p-218220_9	TTCTCTCTGTCTTTCTCTCTCAGA	up	inf	inf	0.373901	0	1.65426	0	0	0	8.27129	0	0	0	0	0	0	0	16	0	0	0	0	low
1436	PC-5p-324287_6	TGCAAAAATAATTGTGGTTTTGA	up	inf	inf	0.373901	0	0.620347	0	0	0	3.10173	0	0	0	0	0	0	0	6	0	0	0	0	low
1437	PC-3p-251930_8	TACTGCACTCCATCCCGGGAGA	up	inf	inf	0.373901	0	0.827129	0	0	0	4.13565	0	0	0	0	0	0	0	8	0	0	0	0	low
1438	PC-3p-222435_9	AAGGACATTGCGTGGTGGG	up	inf	inf	0.373901	0	2.60391	0	13.0196	0	0	0	0	0	0	0	9	0	0	0	0	0	0	middle
1439	PC-5p-110088_17	AGTGGACAGGCCTCCCCCC	up	inf	inf	0.373901	0	4.9185	0	24.5925	0	0	0	0	0	0	0	17	0	0	0	0	0	0	middle
1440	PC-5p-377552_5	GCAATCCACAGATTCAATGTAG	up	inf	inf	0.373901	0	1.32662	0	0	6.63311	0	0	0	0	0	0	0	5	0	0	0	0	0	low
1441	PC-3p-152098_12	CTGTCTACTATCCAGCGAA	up	inf	inf	0.373901	0	1.7326	8.66299	0	0	0	0	0	0	0	12	0	0	0	0	0	0	0	low
1442	PC-3p-203791_9	ACGCAGCGAGGGGATGGGG	up	inf	inf	0.373901	0	1.29945	6.49724	0	0	0	0	0	0	0	9	0	0	0	0	0	0	0	low
1443	PC-3p-183595_10	TGGGCTGCATAGAAGGGTC	up	inf	inf	0.373901	0	2.5235	0	0	0	0	12.6175	0	0	0	0	0	0	0	10	0	0	0	middle
1444	PC-3p-245928_8	GATGGTGACGATAGCGAAG	up	inf	inf	0.373901	0	2.1226	0	0	10.613	0	0	0	0	0	0	0	8	0	0	0	0	0	middle
1445	PC-5p-401337_5	CACGGGGTGATCACCTGAGGTCT	up	inf	inf	0.373901	0	0.721915	3.60958	0	0	0	0	0	0	0	5	0	0	0	0	0	0	0	low
1446	PC-3p-139168_13	CATGTCCCTGCCACCTGCCAG	up	inf	inf	0.373901	0	2.88766	14.4383	0	0	0	0	0	0	0	20	0	0	0	0	0	0	0	middle
1447	PC-3p-316256_6	TACGATGGAAGCTTTGGAGA	up	inf	inf	0.373901	0	1.59195	0	0	7.95973	0	0	0	0	0	0	0	6	0	0	0	0	0	low
1448	PC-3p-232984_8	ACATTGAGTGAGATTGAAG	up	inf	inf	0.373901	0	0.827129	0	0	0	4.13565	0	0	0	0	0	0	0	8	0	0	0	0	low
1449	PC-3p-206655_9	GGGCCCTGTGACGTGAAGA	up	inf	inf	0.373901	0	2.60391	0	13.0196	0	0	0	0	0	0	0	9	0	0	0	0	0	0	middle
1450	PC-5p-200575_10	TTCGTGGGCCTGCAGGTAG	up	inf	inf	0.373901	0	1.03391	0	0	0	5.16956	0	0	0	0	0	0	0	10	0	0	0	0	low
1451	PC-3p-143110_13	GAGCGGGGGCGGCCATGAA	up	inf	inf	0.373901	0	3.32081	16.6041	0	0	0	0	0	0	0	23	0	0	0	0	0	0	0	middle
1452	PC-5p-359662_5	AGGGGAAGAGGGGCATGTGG	up	inf	inf	0.373901	0	1.32662	0	0	6.63311	0	0	0	0	0	0	0	5	0	0	0	0	0	low
1453	PC-3p-115823_16	TCTGTGCCCAGCCCTGGAT	up	inf	inf	0.373901	0	4.62918	0	23.1459	0	0	0	0	0	0	0	16	0	0	0	0	0	0	middle
1454	PC-5p-236146_8	GTGACATGAAGATGAATGATG	up	inf	inf	0.373901	0	2.0188	0	0	0	0	10.094	0	0	0	0	0	0	0	8	0	0	0	middle
1455	PC-5p-148067_13	AAAAGGGGGAAATATATCTAT	up	inf	inf	0.373901	0	1.87698	9.3849	0	0	0	0	0	0	0	13	0	0	0	0	0	0	0	low
1456	PC-5p-208146_9	TGAGCCGAGGAGCCGAGT	up	inf	inf	0.373901	0	2.27115	0	0	0	0	11.3557	0	0	0	0	0	0	0	9	0	0	0	middle
1457	PC-5p-145636_13	ACCCGGGCCGGCGTGCAGTGT	up	inf	inf	0.373901	0	3.76121	0	18.806	0	0	0	0	0	0	0	13	0	0	0	0	0	0	middle
1458	PC-3p-333552_6	ATCATTGATGATCTGGCTA	up	inf	inf	0.373901	0	1.59195	0	0	7.95973	0	0	0	0	0	0	0	6	0	0	0	0	0	low
1459	PC-5p-123917_15	GTGGCTTTTACATGATAGA	up	inf	inf	0.373901	0	1.55087	0	0	0	7.75434	0	0	0	0	0	0	0	15	0	0	0	0	low
1460	PC-5p-243362_8	TGGTAGCTGATCAAGAAG	up	inf	inf	0.373901	0	1.15506	5.77532	0	0	0	0	0	0	0	8	0	0	0	0	0	0	0	low
1461	PC-5p-194792_10	TCAGAGATACAAACCATGGCT	up	inf	inf	0.373901	0	1.44383	7.21915	0	0	0	0	0	0	0	10	0	0	0	0	0	0	0	low
1462	PC-3p-289383_7	TCAGCGGCGCCTCGGCTCG	up	inf	inf	0.373901	0	1.76645	0	0	0	0	8.83224	0	0	0	0	0	0	0	7	0	0	0	low
1463	PC-5p-253592_8	CTGCCTCACTGTATTGTCT	up	inf	inf	0.373901	0	0.827129	0	0	0	4.13565	0	0	0	0	0	0	0	8	0	0	0	0	low
1464	PC-3p-283872_7	AAGGATGTGGGGTTGTACA	up	inf	inf	0.373901	0	0.723738	0	0	0	3.61869	0	0	0	0	0	0	0	7	0	0	0	0	low
1465	PC-3p-229223_8	GTGGACGCCAGTCTGCATG	up	inf	inf	0.373901	0	2.31459	0	11.5729	0	0	0	0	0	0	0	8	0	0	0	0	0	0	middle
1466	PC-5p-284837_7	TGGGTGCTCTTGCAAGTAG	up	inf	inf	0.373901	0	1.76645	0	0	0	0	8.83224	0	0	0	0	0	0	0	7	0	0	0	low
1467	PC-3p-281035_7	TCGTGACTTTTATTGATGA	up	inf	inf	0.373901	0	1.76645	0	0	0	0	8.83224	0	0	0	0	0	0	0	7	0	0	0	low
1468	PC-3p-370283_5	TCTTTGGTTTCTTTTGTTTA	up	inf	inf	0.373901	0	1.26175	0	0	0	0	6.30874	0	0	0	0	0	0	0	5	0	0	0	low
1469	PC-3p-122053_15	TCCAGAGAGGCCCTGGAGGAC	up	inf	inf	0.373901	0	3.78524	0	0	0	0	18.9262	0	0	0	0	0	0	0	15	0	0	0	middle
1470	PC-3p-254189_8	AGTCTGTGAGAGGACTCCA	up	inf	inf	0.373901	0	2.0188	0	0	0	0	10.094	0	0	0	0	0	0	0	8	0	0	0	middle
1471	PC-5p-208694_9	AAAGAAAGTTTAATGAAAAGAA	up	inf	inf	0.373901	0	1.29945	6.49724	0	0	0	0	0	0	0	9	0	0	0	0	0	0	0	low
1472	PC-3p-226663_9	CAGTCTTGCACAAGTTCTC	up	inf	inf	0.373901	0	0.93052	0	0	0	4.6526	0	0	0	0	0	0	0	9	0	0	0	0	low
1473	PC-5p-150860_12	AAGAATGGAGAGACACTTGTAGT	up	inf	inf	0.373901	0	4.54229	0	0	0	0	22.7115	0	0	0	0	0	0	0	18	0	0	0	middle
1474	PC-5p-412141_5	TTCATGGACCTGGAGTGAA	up	inf	inf	0.373901	0	1.26175	0	0	0	0	6.30874	0	0	0	0	0	0	0	5	0	0	0	low
1475	PC-3p-400850_5	AGAGCGTTATTGAGGACTT	up	inf	inf	0.373901	0	1.26175	0	0	0	0	6.30874	0	0	0	0	0	0	0	5	0	0	0	low
1476	PC-3p-160373_12	TGCCTCTGGTCTCATCCTCA	up	inf	inf	0.373901	0	3.47188	0	17.3594	0	0	0	0	0	0	0	12	0	0	0	0	0	0	middle
1477	PC-5p-279523_7	GACCTGGTAGGCGGAAGTTA	up	inf	inf	0.373901	0	1.76645	0	0	0	0	8.83224	0	0	0	0	0	0	0	7	0	0	0	low
1478	PC-3p-227437_9	AAGGCTTGGGTAAGACATTT	up	inf	inf	0.373901	0	0.93052	0	0	0	4.6526	0	0	0	0	0	0	0	9	0	0	0	0	low
1479	PC-3p-287630_7	AGGAGAGCCTGAATGCTAT	up	inf	inf	0.373901	0	1.76645	0	0	0	0	8.83224	0	0	0	0	0	0	0	7	0	0	0	low
1480	PC-5p-232368_8	TGCTTGTGGTTTGGTGGGTG	up	inf	inf	0.373901	0	2.1226	0	0	10.613	0	0	0	0	0	0	0	8	0	0	0	0	0	middle
1481	PC-5p-209967_9	ATGATGAAGCAGTAGACTT	up	inf	inf	0.373901	0	2.38792	0	0	11.9396	0	0	0	0	0	0	0	9	0	0	0	0	0	middle
1482	PC-3p-324146_6	CGTGAAGCGTTCCATATTTTTT	up	inf	inf	0.373901	0	0.620347	0	0	0	3.10173	0	0	0	0	0	0	0	6	0	0	0	0	low
1483	PC-5p-220632_9	CAAACCTTTTGAAGAACTGCC	up	inf	inf	0.373901	0	1.29945	6.49724	0	0	0	0	0	0	0	9	0	0	0	0	0	0	0	low
1484	PC-3p-210129_9	ATTCCGACCTAGGCCTCCA	up	inf	inf	0.373901	0	2.38792	0	0	11.9396	0	0	0	0	0	0	0	9	0	0	0	0	0	middle
1485	PC-3p-107225_17	GTGTGTGTGTCCTGATCC	up	inf	inf	0.373901	0	2.45451	12.2726	0	0	0	0	0	0	0	17	0	0	0	0	0	0	0	middle
1486	PC-3p-264859_7	TCGGGAAAGAGGCAAAAAA	up	inf	inf	0.373901	0	0.723738	0	0	0	3.61869	0	0	0	0	0	0	0	7	0	0	0	0	low
1487	PC-3p-217485_9	CCTCTGCCCAGACCAACTC	up	inf	inf	0.373901	0	0.93052	0	0	0	4.6526	0	0	0	0	0	0	0	9	0	0	0	0	low
1488	PC-3p-372269_5	CCGTGATGAATCTTCTGTTCCA	up	inf	inf	0.373901	0	1.32662	0	0	6.63311	0	0	0	0	0	0	0	5	0	0	0	0	0	low
1489	PC-5p-357944_6	CCCGGGTAGTTTCGGAGCTCA	up	inf	inf	0.373901	0	1.5141	0	0	0	0	7.57049	0	0	0	0	0	0	0	6	0	0	0	low
1490	PC-3p-184918_10	TCGGGGCTCAAGTGATTCACC	up	inf	inf	0.373901	0	2.65324	0	0	13.2662	0	0	0	0	0	0	0	10	0	0	0	0	0	middle
1491	PC-5p-311139_6	CATGAACTTTCTAAATGTC	up	inf	inf	0.373901	0	0.620347	0	0	0	3.10173	0	0	0	0	0	0	0	6	0	0	0	0	low
1492	PC-3p-270480_7	GACTCAAAACCTAGGCTCTC	up	inf	inf	0.373901	0	0.723738	0	0	0	3.61869	0	0	0	0	0	0	0	7	0	0	0	0	low
1493	PC-3p-188279_10	CGCGGCCCCACGCGGCCCCGC	up	inf	inf	0.373901	0	1.44383	7.21915	0	0	0	0	0	0	0	10	0	0	0	0	0	0	0	low
1494	PC-3p-291747_7	CACTGCGATCCAGCCTGGGCGTA	up	inf	inf	0.373901	0	2.02526	0	10.1263	0	0	0	0	0	0	0	7	0	0	0	0	0	0	middle
1495	PC-5p-329478_6	TTATGACTCGATTCCCTTA	up	inf	inf	0.373901	0	1.5141	0	0	0	0	7.57049	0	0	0	0	0	0	0	6	0	0	0	low
1496	PC-5p-254867_8	CATGTCCTGTCTCCTTTTGGA	up	inf	inf	0.373901	0	1.15506	5.77532	0	0	0	0	0	0	0	8	0	0	0	0	0	0	0	low
1497	PC-3p-280371_7	TCTTATCTGTGCTTTCCCTCCA	up	inf	inf	0.373901	0	2.02526	0	10.1263	0	0	0	0	0	0	0	7	0	0	0	0	0	0	middle
1498	PC-3p-405119_5	TCTGAGCAGGCTCGGGACCCG	up	inf	inf	0.373901	0	1.32662	0	0	6.63311	0	0	0	0	0	0	0	5	0	0	0	0	0	low
1499	PC-3p-342760_6	TGGCCACCCACAGCCAGTAG	up	inf	inf	0.373901	0	0.620347	0	0	0	3.10173	0	0	0	0	0	0	0	6	0	0	0	0	low
1500	PC-3p-63849_33	TCTTGACTAGCTTGCTGTTT	up	inf	inf	0.373901	0	4.76464	23.8232	0	0	0	0	0	0	0	33	0	0	0	0	0	0	0	middle
1501	PC-3p-369685_5	GAAAGATGAAGATTTGAATC	up	inf	inf	0.373901	0	1.26175	0	0	0	0	6.30874	0	0	0	0	0	0	0	5	0	0	0	low
1502	PC-3p-297144_7	TCCAATGTGGCTGCTAATT	up	inf	inf	0.373901	0	1.85727	0	0	9.28636	0	0	0	0	0	0	0	7	0	0	0	0	0	low
1503	PC-3p-99951_19	GCAATGAAATTGGAATGAAA	up	inf	inf	0.373901	0	5.49715	0	27.4857	0	0	0	0	0	0	0	19	0	0	0	0	0	0	middle
1504	PC-3p-424471_5	TTCAGCCTCATCTGTGTCC	up	inf	inf	0.373901	0	1.26175	0	0	0	0	6.30874	0	0	0	0	0	0	0	5	0	0	0	low
1505	PC-5p-315603_6	CCCGGTTGTGTGCTTTGTGG	up	inf	inf	0.373901	0	1.5141	0	0	0	0	7.57049	0	0	0	0	0	0	0	6	0	0	0	low
1506	PC-3p-237726_8	TCTCACTCTGTTGCACACGTTT	up	inf	inf	0.373901	0	0.827129	0	0	0	4.13565	0	0	0	0	0	0	0	8	0	0	0	0	low
1507	PC-5p-239512_8	GACTCGGTGACTCCCAGGGAC	up	inf	inf	0.373901	0	1.15506	5.77532	0	0	0	0	0	0	0	8	0	0	0	0	0	0	0	low
1508	PC-3p-182546_10	TCTTTGGGTTCCGTGGGGA	up	inf	inf	0.373901	0	2.5235	0	0	0	0	12.6175	0	0	0	0	0	0	0	10	0	0	0	middle
1509	PC-3p-352049_6	GATGAAATTGTAGAATCCC	up	inf	inf	0.373901	0	0.620347	0	0	0	3.10173	0	0	0	0	0	0	0	6	0	0	0	0	low
1510	PC-5p-184588_10	ATGGCTGTAACAAGAAATT	up	inf	inf	0.373901	0	1.26175	0	0	0	0	6.30874	0	0	0	0	0	0	0	5	0	0	0	low
1511	PC-5p-267417_7	ACTGTCCTACTTGTGCCTATC	up	inf	inf	0.373901	0	0.723738	0	0	0	3.61869	0	0	0	0	0	0	0	7	0	0	0	0	low
1512	PC-3p-136097_14	TGGGCCCCAAGAGAAGAAGA	up	inf	inf	0.373901	0	2.02136	10.1068	0	0	0	0	0	0	0	14	0	0	0	0	0	0	0	middle
1513	PC-3p-279866_7	TCCTGGAGCTGGGCAGATGGG	up	inf	inf	0.373901	0	1.85727	0	0	9.28636	0	0	0	0	0	0	0	7	0	0	0	0	0	low
1514	PC-3p-324061_6	TCACGATTGCTGCTGCTTG	up	inf	inf	0.373901	0	0.620347	0	0	0	3.10173	0	0	0	0	0	0	0	6	0	0	0	0	low
1515	PC-5p-113427_16	ATCCGTGATTGGGCTCCA	up	inf	inf	0.373901	0	2.0188	0	0	0	0	10.094	0	0	0	0	0	0	0	8	0	0	0	middle
1516	PC-3p-74135_27	CGTGACTTTTATTGATGAT	up	inf	inf	0.373901	0	6.81344	0	0	0	0	34.0672	0	0	0	0	0	0	0	27	0	0	0	middle
1517	PC-5p-402379_5	GTGATTGTGTATTTCTCAGTG	up	inf	inf	0.373901	0	1.26175	0	0	0	0	6.30874	0	0	0	0	0	0	0	5	0	0	0	low
1518	PC-3p-369493_5	ACCGCGCACACGCACACTCA	up	inf	inf	0.373901	0	0.721915	3.60958	0	0	0	0	0	0	0	5	0	0	0	0	0	0	0	low
1519	PC-5p-214664_9	CTGAGCTGAAACTTGGTCT	up	inf	inf	0.373901	0	2.27115	0	0	0	0	11.3557	0	0	0	0	0	0	0	9	0	0	0	middle
1520	PC-5p-303081_7	ACAGGTATCCACTACTCAGC	up	inf	inf	0.373901	0	0.723738	0	0	0	3.61869	0	0	0	0	0	0	0	7	0	0	0	0	low
1521	PC-3p-366390_5	GCAATGGATGCAGCTAGGG	up	inf	inf	0.373901	0	1.26175	0	0	0	0	6.30874	0	0	0	0	0	0	0	5	0	0	0	low
1522	PC-5p-139511_13	CACCATGCTGATCTCTAA	up	inf	inf	0.373901	0	1.34408	0	0	0	6.72042	0	0	0	0	0	0	0	13	0	0	0	0	low
1523	PC-5p-270217_7	TGGAAAGAGAAGAAGAGGTA	up	inf	inf	0.373901	0	0.723738	0	0	0	3.61869	0	0	0	0	0	0	0	7	0	0	0	0	low
1524	PC-5p-123616_15	TGGGGTCTTATGGCTGGAA	up	inf	inf	0.373901	0	2.16575	10.8287	0	0	0	0	0	0	0	15	0	0	0	0	0	0	0	middle
1525	PC-3p-208541_9	TAGTGGGAAGCTGGCAGATTCCT	up	inf	inf	0.373901	0	1.29945	6.49724	0	0	0	0	0	0	0	9	0	0	0	0	0	0	0	low
1526	PC-5p-282183_7	CTCCCCTTTCCTAGCTTCTGTG	up	inf	inf	0.373901	0	0.723738	0	0	0	3.61869	0	0	0	0	0	0	0	7	0	0	0	0	low
1527	PC-5p-383516_5	TGGAAGGGTTCCTGTGACTTCA	up	inf	inf	0.373901	0	1.26175	0	0	0	0	6.30874	0	0	0	0	0	0	0	5	0	0	0	low
1528	PC-3p-334518_6	CTGGAAAGGGGCGCCTGGG	up	inf	inf	0.373901	0	0.866299	4.33149	0	0	0	0	0	0	0	6	0	0	0	0	0	0	0	low
1529	PC-5p-273824_7	TCCTCTGTCATGGCATCTG	up	inf	inf	0.373901	0	1.76645	0	0	0	0	8.83224	0	0	0	0	0	0	0	7	0	0	0	low
1530	PC-5p-84182_23	GTTGGCTGTAGTTTAGTGG	up	inf	inf	0.373901	0	5.80404	0	0	0	0	29.0202	0	0	0	0	0	0	0	23	0	0	0	middle
1531	PC-5p-133743_14	AGACCCCAGAACTCAAGAC	up	inf	inf	0.373901	0	3.53289	0	0	0	0	17.6645	0	0	0	0	0	0	0	14	0	0	0	middle
1532	PC-5p-254183_8	AGCCGGATCGGGCAGCCAGAG	up	inf	inf	0.373901	0	1.15506	5.77532	0	0	0	0	0	0	0	8	0	0	0	0	0	0	0	low
1533	PC-3p-241700_8	GGGGACACTGCCCTGGCGT	up	inf	inf	0.373901	0	1.0094	0	0	0	0	5.04699	0	0	0	0	0	0	0	4	0	0	0	low
1534	PC-5p-241462_8	TTCGGGCGTCCGGCGTGCG	up	inf	inf	0.373901	0	2.0188	0	0	0	0	10.094	0	0	0	0	0	0	0	8	0	0	0	middle
1535	PC-3p-287988_7	TTTGAACTCTACCCCTGCTGCTT	up	inf	inf	0.373901	0	0.723738	0	0	0	3.61869	0	0	0	0	0	0	0	7	0	0	0	0	low
1536	PC-3p-407661_5	GATAGGTGGGAGGCTGGGA	up	inf	inf	0.373901	0	1.26175	0	0	0	0	6.30874	0	0	0	0	0	0	0	5	0	0	0	low
1537	PC-3p-241447_8	TTCCGTGGGTTTGTTTTTA	up	inf	inf	0.373901	0	1.15506	5.77532	0	0	0	0	0	0	0	8	0	0	0	0	0	0	0	low
1538	PC-3p-258899_8	TGAGTGGGGCTGTCCTTAG	up	inf	inf	0.373901	0	1.0094	0	0	0	0	5.04699	0	0	0	0	0	0	0	4	0	0	0	low
1539	PC-5p-210494_9	ACAGGGGGCTGGGAATGAGA	up	inf	inf	0.373901	0	2.38792	0	0	11.9396	0	0	0	0	0	0	0	9	0	0	0	0	0	middle
1540	PC-3p-235286_8	GAGGATCGAGCCATGGGCTACT	up	inf	inf	0.373901	0	1.15506	5.77532	0	0	0	0	0	0	0	8	0	0	0	0	0	0	0	low
1541	PC-5p-348771_6	CTCAGAGACCAGTGCCAGAGC	up	inf	inf	0.373901	0	0.866299	4.33149	0	0	0	0	0	0	0	6	0	0	0	0	0	0	0	low
1542	PC-5p-109810_17	CAGGTAGAGAATACTAAGGC	up	inf	inf	0.373901	0	4.9185	0	24.5925	0	0	0	0	0	0	0	17	0	0	0	0	0	0	middle
1543	PC-5p-150040_12	TAAAGTTTACTGCATAGTGCT	up	inf	inf	0.373901	0	1.7326	8.66299	0	0	0	0	0	0	0	12	0	0	0	0	0	0	0	low
1544	PC-3p-279728_7	GTCTGGGTGCACTGGGAGA	up	inf	inf	0.373901	0	1.76645	0	0	0	0	8.83224	0	0	0	0	0	0	0	7	0	0	0	low
1545	PC-3p-372862_5	ATTCTCTGACACCGCCCCCGCT	up	inf	inf	0.373901	0	1.44662	0	7.23309	0	0	0	0	0	0	0	5	0	0	0	0	0	0	low
1546	PC-3p-118118_16	AGAATGCTGACATGAGTAAC	up	inf	inf	0.373901	0	4.62918	0	23.1459	0	0	0	0	0	0	0	16	0	0	0	0	0	0	middle
1547	PC-5p-305221_7	TCTGTATCATAGATGAAGAACG	up	inf	inf	0.373901	0	1.76645	0	0	0	0	8.83224	0	0	0	0	0	0	0	7	0	0	0	low
1548	PC-3p-149570_12	CCACAAGCCGTGGAGCCTG	up	inf	inf	0.373901	0	3.0282	0	0	0	0	15.141	0	0	0	0	0	0	0	12	0	0	0	middle
1549	PC-3p-331781_6	CGCGGCGTGGGAAATGTGG	up	inf	inf	0.373901	0	1.59195	0	0	7.95973	0	0	0	0	0	0	0	6	0	0	0	0	0	low
1550	PC-5p-181606_10	AGTGATCAGTCAGTGGAGG	up	inf	inf	0.373901	0	2.65324	0	0	13.2662	0	0	0	0	0	0	0	10	0	0	0	0	0	middle
1551	PC-3p-256652_8	TTGAACTTGGGACTAAGCCTGT	up	inf	inf	0.373901	0	0.827129	0	0	0	4.13565	0	0	0	0	0	0	0	8	0	0	0	0	low
1552	PC-5p-118322_16	AGAAGGAGCTGTGGTCTTT	up	inf	inf	0.373901	0	0.827129	0	0	0	4.13565	0	0	0	0	0	0	0	8	0	0	0	0	low
1553	PC-3p-159285_12	GTTTGGGAATTCAGCTCTA	up	inf	inf	0.373901	0	1.7326	8.66299	0	0	0	0	0	0	0	12	0	0	0	0	0	0	0	low
1554	PC-5p-171655_11	AGTGGGGAAAGGTTCCATG	up	inf	inf	0.373901	0	3.18256	0	15.9128	0	0	0	0	0	0	0	11	0	0	0	0	0	0	middle
1555	PC-5p-317426_6	GCAGGCATGAGTAGCGAAA	up	inf	inf	0.373901	0	0.620347	0	0	0	3.10173	0	0	0	0	0	0	0	6	0	0	0	0	low
1556	PC-5p-159847_12	GTCAACTGGGGTTGTGGGA	up	inf	inf	0.373901	0	3.47188	0	17.3594	0	0	0	0	0	0	0	12	0	0	0	0	0	0	middle
1557	PC-5p-212422_9	TGTAAGCAGTAGAGTAGCC	up	inf	inf	0.373901	0	2.60391	0	13.0196	0	0	0	0	0	0	0	9	0	0	0	0	0	0	middle
1558	PC-3p-342110_6	TGGGTCACTTCCTGTGGGCGT	up	inf	inf	0.373901	0	0.866299	4.33149	0	0	0	0	0	0	0	6	0	0	0	0	0	0	0	low
1559	PC-3p-327535_6	CAAATAGGACACAGGTTTAAT	up	inf	inf	0.373901	0	1.59195	0	0	7.95973	0	0	0	0	0	0	0	6	0	0	0	0	0	low
1560	PC-5p-189202_10	CTGGGAGCAGGTTGGCACT	up	inf	inf	0.373901	0	2.5235	0	0	0	0	12.6175	0	0	0	0	0	0	0	10	0	0	0	middle
1561	PC-5p-308604_6	AAGGACTCTGGGAAGTTCC	up	inf	inf	0.373901	0	1.5141	0	0	0	0	7.57049	0	0	0	0	0	0	0	6	0	0	0	low
1562	PC-3p-300254_7	AAGTTTAGGATTGACAGAT	up	inf	inf	0.373901	0	1.76645	0	0	0	0	8.83224	0	0	0	0	0	0	0	7	0	0	0	low
1563	PC-5p-132243_14	TGTGCAGGACGGTGTGAAT	up	inf	inf	0.373901	0	2.02136	10.1068	0	0	0	0	0	0	0	14	0	0	0	0	0	0	0	middle
1564	PC-3p-280784_7	ACTGCACCCTCCCTCCTGGGTT	up	inf	inf	0.373901	0	2.02526	0	10.1263	0	0	0	0	0	0	0	7	0	0	0	0	0	0	middle
1565	PC-3p-302485_7	CTTAAGGGTGTTCGGTGGA	up	inf	inf	0.373901	0	1.85727	0	0	9.28636	0	0	0	0	0	0	0	7	0	0	0	0	0	low
1566	PC-5p-158317_12	TCAACTCCGAATATCTTCT	up	inf	inf	0.373901	0	1.7326	8.66299	0	0	0	0	0	0	0	12	0	0	0	0	0	0	0	low
1567	PC-5p-336922_6	TGGCTTCTTTAGCACGGACATGGT	up	inf	inf	0.373901	0	0.620347	0	0	0	3.10173	0	0	0	0	0	0	0	6	0	0	0	0	low
1568	PC-3p-271585_7	CATGCGCACGCCTGGGCGG	up	inf	inf	0.373901	0	1.76645	0	0	0	0	8.83224	0	0	0	0	0	0	0	7	0	0	0	low
1569	PC-3p-331698_6	GGAGGGCGCTGCGGTTGCT	up	inf	inf	0.373901	0	1.5141	0	0	0	0	7.57049	0	0	0	0	0	0	0	6	0	0	0	low
1570	PC-5p-258626_8	ACAGCGAGAGGCAGCTCTGG	up	inf	inf	0.373901	0	2.1226	0	0	10.613	0	0	0	0	0	0	0	8	0	0	0	0	0	middle
1571	PC-5p-257032_8	TGTTTTGTTGGTTAGTTGGTC	up	inf	inf	0.373901	0	2.31459	0	11.5729	0	0	0	0	0	0	0	8	0	0	0	0	0	0	middle
1572	PC-5p-355461_6	TGCCTGACCCACTCCTCCGA	up	inf	inf	0.373901	0	0.620347	0	0	0	3.10173	0	0	0	0	0	0	0	6	0	0	0	0	low
1573	PC-5p-322558_6	GTGTGGGGAGCACGTGAGGCTGGGT	up	inf	inf	0.373901	0	0.866299	4.33149	0	0	0	0	0	0	0	6	0	0	0	0	0	0	0	low
1574	PC-5p-324998_6	ATTAATAGGAACAGTCGGG	up	inf	inf	0.373901	0	0.620347	0	0	0	3.10173	0	0	0	0	0	0	0	6	0	0	0	0	low
1575	PC-5p-297342_7	TTGTAGGAAGTATTGTAGG	up	inf	inf	0.373901	0	1.01068	5.05341	0	0	0	0	0	0	0	7	0	0	0	0	0	0	0	low
1576	PC-5p-133834_14	TGTCACTAAAGTTGGAGAAG	up	inf	inf	0.373901	0	4.05053	0	20.2526	0	0	0	0	0	0	0	14	0	0	0	0	0	0	middle
1577	PC-5p-330724_6	TGGTTAATACGGTTAGCTG	up	inf	inf	0.373901	0	1.5141	0	0	0	0	7.57049	0	0	0	0	0	0	0	6	0	0	0	low
1578	PC-5p-117279_16	CGCCAAAGGAGAATTGCCC	up	inf	inf	0.373901	0	4.24519	0	0	21.226	0	0	0	0	0	0	0	16	0	0	0	0	0	middle
1579	PC-5p-343756_6	TCTTCCCTCCACTTAGTCTCT	up	inf	inf	0.373901	0	0.866299	4.33149	0	0	0	0	0	0	0	6	0	0	0	0	0	0	0	low
1580	PC-3p-222029_9	TTGGAGAATGAATATCTAAA	up	inf	inf	0.373901	0	0.93052	0	0	0	4.6526	0	0	0	0	0	0	0	9	0	0	0	0	low
1581	PC-5p-391172_5	TGGTCTTGGGTGGCTGGAGGAAA	up	inf	inf	0.373901	0	1.32662	0	0	6.63311	0	0	0	0	0	0	0	5	0	0	0	0	0	low
1582	PC-5p-168361_11	TCTAGCCTCCATGAATTCTGAT	up	inf	inf	0.373901	0	1.75765	0	0	0	8.78825	0	0	0	0	0	0	0	17	0	0	0	0	low
1583	PC-3p-178626_11	ACTCACTGCAGCTTCCGTCT	up	inf	inf	0.373901	0	2.77585	0	0	0	0	13.8792	0	0	0	0	0	0	0	11	0	0	0	middle
1584	PC-3p-201719_9	CCTCCATTGTTTGACCTGAG	up	inf	inf	0.373901	0	2.27115	0	0	0	0	11.3557	0	0	0	0	0	0	0	9	0	0	0	middle
1585	PC-3p-205035_9	ACCCATGGAATTCAGTTCT	up	inf	inf	0.373901	0	2.60391	0	13.0196	0	0	0	0	0	0	0	9	0	0	0	0	0	0	middle
1586	PC-5p-275877_7	TGGTTTAGGAAAGGGGGCAA	up	inf	inf	0.373901	0	1.01068	5.05341	0	0	0	0	0	0	0	7	0	0	0	0	0	0	0	low
1587	PC-5p-149885_12	GTTGGGGTTTAGGGCTAAGCA	up	inf	inf	0.373901	0	1.7326	8.66299	0	0	0	0	0	0	0	12	0	0	0	0	0	0	0	low
1588	PC-3p-274762_7	GGCGGTCGTCGGGCGCGGC	up	inf	inf	0.373901	0	1.76645	0	0	0	0	8.83224	0	0	0	0	0	0	0	7	0	0	0	low
1589	PC-3p-291443_7	TGGGGGCGGGGAGCGGTCT	up	inf	inf	0.373901	0	0.723738	0	0	0	3.61869	0	0	0	0	0	0	0	7	0	0	0	0	low
1590	PC-5p-149367_12	AGGTGGTTCATGGCTGTCGTC	up	inf	inf	0.373901	0	3.18389	0	0	15.9195	0	0	0	0	0	0	0	12	0	0	0	0	0	middle
1591	PC-3p-187805_10	TAGGTGGTCTTAGAGGGGTTA	up	inf	inf	0.373901	0	1.44383	7.21915	0	0	0	0	0	0	0	10	0	0	0	0	0	0	0	low
1592	PC-5p-118496_16	TTGCTTCGGCGGCTGACTC	up	inf	inf	0.373901	0	2.31013	11.5506	0	0	0	0	0	0	0	16	0	0	0	0	0	0	0	middle
1593	PC-5p-232097_8	TTTGTGCCGGGCACTCTTTTT	up	inf	inf	0.373901	0	2.1226	0	0	10.613	0	0	0	0	0	0	0	8	0	0	0	0	0	middle
1594	PC-3p-85900_22	AGAGGGACCCCATGGGAA	up	inf	inf	0.373901	0	3.17643	15.8821	0	0	0	0	0	0	0	22	0	0	0	0	0	0	0	middle
1595	PC-3p-281644_7	AGCCCTGTATCCTCCACTA	up	inf	inf	0.373901	0	1.85727	0	0	9.28636	0	0	0	0	0	0	0	7	0	0	0	0	0	low
1596	PC-5p-72379_28	AAAGGGAGTATAAGATGTG	up	inf	inf	0.373901	0	2.89495	0	0	0	14.4748	0	0	0	0	0	0	0	28	0	0	0	0	middle
1597	PC-5p-262490_7	ATGAATTGTGGTTAGGAGC	up	inf	inf	0.373901	0	2.02526	0	10.1263	0	0	0	0	0	0	0	7	0	0	0	0	0	0	middle
1598	PC-3p-383627_5	GGGCCTGGACCCTGCCGTA	up	inf	inf	0.373901	0	1.26175	0	0	0	0	6.30874	0	0	0	0	0	0	0	5	0	0	0	low
1599	PC-3p-188390_10	TACCCTCCTGTGGCTTCCTC	up	inf	inf	0.373901	0	2.65324	0	0	13.2662	0	0	0	0	0	0	0	10	0	0	0	0	0	middle
1600	PC-3p-108737_17	ACAGGCTGTAACCTACTCT	up	inf	inf	0.373901	0	2.45451	12.2726	0	0	0	0	0	0	0	17	0	0	0	0	0	0	0	middle
1601	PC-5p-383086_5	GCAAGGATTCCCTGGAACA	up	inf	inf	0.373901	0	1.26175	0	0	0	0	6.30874	0	0	0	0	0	0	0	5	0	0	0	low
1602	PC-5p-418548_5	GCTCTGCTCTGGAAACACA	up	inf	inf	0.373901	0	1.26175	0	0	0	0	6.30874	0	0	0	0	0	0	0	5	0	0	0	low
1603	PC-3p-289618_7	GCGACCCCGGAACCTCGGCACT	up	inf	inf	0.373901	0	1.01068	5.05341	0	0	0	0	0	0	0	7	0	0	0	0	0	0	0	low
1604	PC-5p-332624_6	GAGGGTATCTCAGTGTAGTGTTG	up	inf	inf	0.373901	0	0.866299	4.33149	0	0	0	0	0	0	0	6	0	0	0	0	0	0	0	low
1605	PC-3p-243955_8	AATAGAATAGGACTTGGGT	up	inf	inf	0.373901	0	0.827129	0	0	0	4.13565	0	0	0	0	0	0	0	8	0	0	0	0	low
1606	PC-3p-166112_11	GTTCAGCGTCACGTGTTTCT	up	inf	inf	0.373901	0	1.1373	0	0	0	5.68651	0	0	0	0	0	0	0	11	0	0	0	0	low
1607	PC-5p-236561_8	ACAGTTGATGTCTTGACTCC	up	inf	inf	0.373901	0	2.0188	0	0	0	0	10.094	0	0	0	0	0	0	0	8	0	0	0	middle
1608	PC-5p-219697_9	AAGTTCTCCAAACTCGGTCA	up	inf	inf	0.373901	0	2.27115	0	0	0	0	11.3557	0	0	0	0	0	0	0	9	0	0	0	middle
1609	PC-5p-124445_15	GGGACATGAGACAAGGACC	up	inf	inf	0.373901	0	8.32754	0	0	0	0	41.6377	0	0	0	0	0	0	0	33	0	0	0	middle
1610	PC-3p-267603_7	TCTGCTGTTTGTCACCCTCT	up	inf	inf	0.373901	0	0.723738	0	0	0	3.61869	0	0	0	0	0	0	0	7	0	0	0	0	low
1611	PC-3p-310468_6	TCGGTCGTGAGGCTTGACC	up	inf	inf	0.373901	0	1.5141	0	0	0	0	7.57049	0	0	0	0	0	0	0	6	0	0	0	low
1612	PC-5p-157367_12	ATGTGCTACCCTGCTTGGCTTG	up	inf	inf	0.373901	0	0.866299	4.33149	0	0	0	0	0	0	0	6	0	0	0	0	0	0	0	low
1613	PC-5p-419433_5	GGAATTGGGTTAGGCGGGA	up	inf	inf	0.373901	0	1.26175	0	0	0	0	6.30874	0	0	0	0	0	0	0	5	0	0	0	low
1614	PC-3p-389183_5	AACGGTGACACTAATTTCTGGT	up	inf	inf	0.373901	0	1.32662	0	0	6.63311	0	0	0	0	0	0	0	5	0	0	0	0	0	low
1615	PC-3p-93689_20	GCTAGCTTCTTAGAGGGAC	up	inf	inf	0.373901	0	2.88766	14.4383	0	0	0	0	0	0	0	20	0	0	0	0	0	0	0	middle
1616	PC-5p-296492_7	ACTGGGAAGTCAGAGAGAGG	up	inf	inf	0.373901	0	0.723738	0	0	0	3.61869	0	0	0	0	0	0	0	7	0	0	0	0	low
1617	PC-5p-394556_5	TCTTCCCTAGAAATACCTAACA	up	inf	inf	0.373901	0	0.721915	3.60958	0	0	0	0	0	0	0	5	0	0	0	0	0	0	0	low
1618	PC-3p-230442_8	GAGGACAGTGACTGAGAGAA	up	inf	inf	0.373901	0	0.827129	0	0	0	4.13565	0	0	0	0	0	0	0	8	0	0	0	0	low
1619	PC-5p-357745_6	AACCTGATGCTGTGCTGAGCTGT	up	inf	inf	0.373901	0	0.620347	0	0	0	3.10173	0	0	0	0	0	0	0	6	0	0	0	0	low
1620	PC-3p-347668_6	AATAGGGACAGTTGGGGGCA	up	inf	inf	0.373901	0	1.5141	0	0	0	0	7.57049	0	0	0	0	0	0	0	6	0	0	0	low
1621	PC-3p-196709_10	TCTAGCCAGGGCTGCCCTTGT	up	inf	inf	0.373901	0	2.65324	0	0	13.2662	0	0	0	0	0	0	0	10	0	0	0	0	0	middle
1622	PC-5p-275363_7	GTAGCATGGGGCACGTGAA	up	inf	inf	0.373901	0	1.76645	0	0	0	0	8.83224	0	0	0	0	0	0	0	7	0	0	0	low
1623	PC-5p-235594_8	TGGGCGGATCACAGGGTCAGT	up	inf	inf	0.373901	0	1.15506	5.77532	0	0	0	0	0	0	0	8	0	0	0	0	0	0	0	low
1624	PC-3p-205819_9	AGGTAGAGGAAGTTGCACA	up	inf	inf	0.373901	0	2.27115	0	0	0	0	11.3557	0	0	0	0	0	0	0	9	0	0	0	middle
1625	PC-5p-390081_5	TGTTGTCACCTAGGCTCACT	up	inf	inf	0.373901	0	1.44662	0	7.23309	0	0	0	0	0	0	0	5	0	0	0	0	0	0	low
1626	PC-3p-204110_9	ACACAGTGAAACCCGTCTTTT	up	inf	inf	0.373901	0	1.29945	6.49724	0	0	0	0	0	0	0	9	0	0	0	0	0	0	0	low
1627	PC-3p-280899_7	CATCGGTGAGGGGCTGACGGT	up	inf	inf	0.373901	0	1.85727	0	0	9.28636	0	0	0	0	0	0	0	7	0	0	0	0	0	low
1628	PC-5p-324000_6	CCAGAGACCCAGCCCGCGC	up	inf	inf	0.373901	0	1.59195	0	0	7.95973	0	0	0	0	0	0	0	6	0	0	0	0	0	low
1629	PC-3p-87482_22	TGCATCCAGTCCTGGTCTCT	up	inf	inf	0.373901	0	3.17643	15.8821	0	0	0	0	0	0	0	22	0	0	0	0	0	0	0	middle
1630	PC-3p-340586_6	CCCTGGTGCTGCTGCGGGACTGAC	up	inf	inf	0.373901	0	0.620347	0	0	0	3.10173	0	0	0	0	0	0	0	6	0	0	0	0	low
1631	PC-5p-211060_9	TCCAGAGACCCTGACCTGATGC	up	inf	inf	0.373901	0	1.29945	6.49724	0	0	0	0	0	0	0	9	0	0	0	0	0	0	0	low
1632	PC-3p-198865_10	CTTTGAAACTAGATAGCTT	up	inf	inf	0.373901	0	1.44383	7.21915	0	0	0	0	0	0	0	10	0	0	0	0	0	0	0	low
1633	PC-3p-308691_6	TGGGGTAGAACACAATCCAGT	up	inf	inf	0.373901	0	1.5141	0	0	0	0	7.57049	0	0	0	0	0	0	0	6	0	0	0	low
1634	PC-3p-101084_18	CAACTCTGCTTGCTCGTCCTA	up	inf	inf	0.373901	0	5.20782	0	26.0391	0	0	0	0	0	0	0	18	0	0	0	0	0	0	middle
1635	PC-3p-284228_7	ATATTTTACCTGAAATTAC	up	inf	inf	0.373901	0	1.76645	0	0	0	0	8.83224	0	0	0	0	0	0	0	7	0	0	0	low
1636	PC-5p-84501_23	AAGACCACTTTCTGTATGAT	up	inf	inf	0.373901	0	6.65444	0	33.2722	0	0	0	0	0	0	0	23	0	0	0	0	0	0	middle
1637	PC-3p-332666_6	TGGGGCCAGCTTTGGAAGCCTG	up	inf	inf	0.373901	0	1.5141	0	0	0	0	7.57049	0	0	0	0	0	0	0	6	0	0	0	low
1638	PC-3p-210337_9	CTTGAATGGGAACTGGGTG	up	inf	inf	0.373901	0	1.29945	6.49724	0	0	0	0	0	0	0	9	0	0	0	0	0	0	0	low
1639	PC-3p-87015_22	GCGGCCGAAGGCAGGACTG	up	inf	inf	0.373901	0	6.36512	0	31.8256	0	0	0	0	0	0	0	22	0	0	0	0	0	0	middle
1640	PC-3p-314459_6	GCACATTTAGGAATAGGGGAAA	up	inf	inf	0.373901	0	1.5141	0	0	0	0	7.57049	0	0	0	0	0	0	0	6	0	0	0	low
1641	PC-5p-328205_6	GAGAGTTTTGGAGCTGGAG	up	inf	inf	0.373901	0	1.5141	0	0	0	0	7.57049	0	0	0	0	0	0	0	6	0	0	0	low
1642	PC-3p-318239_6	GGAGGTGGGCTTGGAAGCA	up	inf	inf	0.373901	0	1.59195	0	0	7.95973	0	0	0	0	0	0	0	6	0	0	0	0	0	low
1643	PC-3p-169272_11	TACAAGCTCTCATCTCTTCCT	up	inf	inf	0.373901	0	3.18256	0	15.9128	0	0	0	0	0	0	0	11	0	0	0	0	0	0	middle
1644	PC-3p-181355_10	AAAGAGGTTGGGGTGTTTT	up	inf	inf	0.373901	0	2.5235	0	0	0	0	12.6175	0	0	0	0	0	0	0	10	0	0	0	middle
1645	PC-5p-276679_7	CTCACCCACCTGCCCCAGGAA	up	inf	inf	0.373901	0	1.85727	0	0	9.28636	0	0	0	0	0	0	0	7	0	0	0	0	0	low
1646	PC-3p-288722_7	AAGAGTGGGAGATGGGAGA	up	inf	inf	0.373901	0	0.723738	0	0	0	3.61869	0	0	0	0	0	0	0	7	0	0	0	0	low
1647	PC-5p-185110_10	TGACCTCGTGATCTGCCCGTTA	up	inf	inf	0.373901	0	1.44383	7.21915	0	0	0	0	0	0	0	10	0	0	0	0	0	0	0	low
1648	PC-3p-144688_13	AGGGTAAAATTGCAGAACA	up	inf	inf	0.373901	0	3.44922	0	0	17.2461	0	0	0	0	0	0	0	13	0	0	0	0	0	middle
1649	PC-5p-307252_6	GATCCCAGCCCATCTGACCA	up	inf	inf	0.373901	0	1.59195	0	0	7.95973	0	0	0	0	0	0	0	6	0	0	0	0	0	low
1650	PC-5p-334484_6	TCGTTGTTAGGATTTAAGGT	up	inf	inf	0.373901	0	1.5141	0	0	0	0	7.57049	0	0	0	0	0	0	0	6	0	0	0	low
1651	PC-5p-214740_9	TTGAAAGGGAGACAAGATTC	up	inf	inf	0.373901	0	0.93052	0	0	0	4.6526	0	0	0	0	0	0	0	9	0	0	0	0	low
1652	PC-3p-295418_7	CGCAGAAAGACAGAAGAAGGAA	up	inf	inf	0.373901	0	0.723738	0	0	0	3.61869	0	0	0	0	0	0	0	7	0	0	0	0	low
1653	PC-3p-274987_7	GTTTTGTGGTATTGATGAATGCA	up	inf	inf	0.373901	0	1.76645	0	0	0	0	8.83224	0	0	0	0	0	0	0	7	0	0	0	low
1654	PC-5p-412365_5	CTCGCGAGAGCACCTGACT	up	inf	inf	0.373901	0	1.26175	0	0	0	0	6.30874	0	0	0	0	0	0	0	5	0	0	0	low
1655	PC-5p-232531_8	TAGTGGGCGGGAGCAGACCAG	up	inf	inf	0.373901	0	2.0188	0	0	0	0	10.094	0	0	0	0	0	0	0	8	0	0	0	middle
1656	PC-3p-110573_17	TACCTGCCTCACGGCGTCT	up	inf	inf	0.373901	0	4.28994	0	0	0	0	21.4497	0	0	0	0	0	0	0	17	0	0	0	middle
1657	PC-5p-134254_14	AAAAGTACAGTCGACGATC	up	inf	inf	0.373901	0	4.05053	0	20.2526	0	0	0	0	0	0	0	14	0	0	0	0	0	0	middle
1658	PC-5p-398301_5	AGAGATGTGAGTGAGCAACT	up	inf	inf	0.373901	0	1.26175	0	0	0	0	6.30874	0	0	0	0	0	0	0	5	0	0	0	low
1659	PC-3p-322247_6	CTTGAGTTCGAGACCAGCCTAG	up	inf	inf	0.373901	0	0.620347	0	0	0	3.10173	0	0	0	0	0	0	0	6	0	0	0	0	low
1660	PC-3p-306799_6	TTATCTTATCTTTTCTTCTCTG	up	inf	inf	0.373901	0	1.59195	0	0	7.95973	0	0	0	0	0	0	0	6	0	0	0	0	0	low
1661	PC-3p-170453_11	TGGTTTGTCTGTTGAACAGG	up	inf	inf	0.373901	0	2.77585	0	0	0	0	13.8792	0	0	0	0	0	0	0	11	0	0	0	middle
1662	PC-3p-221382_9	TCCCTCTCCCTCCTTGCTCC	up	inf	inf	0.373901	0	2.60391	0	13.0196	0	0	0	0	0	0	0	9	0	0	0	0	0	0	middle
1663	PC-5p-275222_7	AAAGGCGAAGAGGGGAGAAGG	up	inf	inf	0.373901	0	0.723738	0	0	0	3.61869	0	0	0	0	0	0	0	7	0	0	0	0	low
1664	PC-3p-165398_11	TGGCAAGGGCTGTGAAGAGA	up	inf	inf	0.373901	0	1.58821	7.94107	0	0	0	0	0	0	0	11	0	0	0	0	0	0	0	low
1665	PC-5p-213158_9	AAGAGGGTGAAGGGAGAGAGAA	up	inf	inf	0.373901	0	0.93052	0	0	0	4.6526	0	0	0	0	0	0	0	9	0	0	0	0	low
1666	PC-5p-349250_6	TGTGGGGGTAGGGTTCACT	up	inf	inf	0.373901	0	0.620347	0	0	0	3.10173	0	0	0	0	0	0	0	6	0	0	0	0	low
1667	PC-3p-403772_5	TTTCAGGTTAGGTCTGTG	up	inf	inf	0.373901	0	1.32662	0	0	6.63311	0	0	0	0	0	0	0	5	0	0	0	0	0	low
1668	PC-5p-314873_6	CGGGGTGTGGGGAGGGCCAC	up	inf	inf	0.373901	0	0.866299	4.33149	0	0	0	0	0	0	0	6	0	0	0	0	0	0	0	low
1669	PC-5p-322042_6	TTGTGAGCCACCATGCCCTGGC	up	inf	inf	0.373901	0	1.73594	0	8.6797	0	0	0	0	0	0	0	6	0	0	0	0	0	0	low
1670	PC-5p-86690_22	TGAGGGCAGAGAGCGAGAC	up	inf	inf	0.373901	0	6.36512	0	31.8256	0	0	0	0	0	0	0	22	0	0	0	0	0	0	middle
1671	PC-3p-163495_11	CGAAAACTGCAATTGCCTTTG	up	inf	inf	0.373901	0	3.18256	0	15.9128	0	0	0	0	0	0	0	11	0	0	0	0	0	0	middle
1672	PC-3p-236215_8	AGCGCTTGCAGCCAGACT	up	inf	inf	0.373901	0	2.0188	0	0	0	0	10.094	0	0	0	0	0	0	0	8	0	0	0	middle
1673	PC-5p-173107_11	GTTCCCTTATTCCTTATGGGT	up	inf	inf	0.373901	0	1.1373	0	0	0	5.68651	0	0	0	0	0	0	0	11	0	0	0	0	low
1674	PC-3p-226843_9	TTCCCTGGGAGTTTTTAA	up	inf	inf	0.373901	0	2.60391	0	13.0196	0	0	0	0	0	0	0	9	0	0	0	0	0	0	middle
1675	PC-5p-174844_11	TCGAGATCGATCGATCGAT	up	inf	inf	0.373901	0	1.58821	7.94107	0	0	0	0	0	0	0	11	0	0	0	0	0	0	0	low
1676	PC-3p-297309_7	ACAGGCACAGTGGCTTACAA	up	inf	inf	0.373901	0	1.85727	0	0	9.28636	0	0	0	0	0	0	0	7	0	0	0	0	0	low
1677	PC-3p-333698_6	CATTACTTTTGCACCAACCTTT	up	inf	inf	0.373901	0	1.73594	0	8.6797	0	0	0	0	0	0	0	6	0	0	0	0	0	0	low
1678	PC-5p-281943_7	TATGTAGGGAAGGGATAAA	up	inf	inf	0.373901	0	1.85727	0	0	9.28636	0	0	0	0	0	0	0	7	0	0	0	0	0	low
1679	PC-3p-393109_5	TCTGCCTCACGCTCTGCCT	up	inf	inf	0.373901	0	1.32662	0	0	6.63311	0	0	0	0	0	0	0	5	0	0	0	0	0	low
1680	PC-3p-333837_6	ACTCAATTTGATGTGTCGC	up	inf	inf	0.373901	0	0.620347	0	0	0	3.10173	0	0	0	0	0	0	0	6	0	0	0	0	low
1681	PC-3p-229040_8	TGGTGGGTTCAGGACGGT	up	inf	inf	0.373901	0	2.0188	0	0	0	0	10.094	0	0	0	0	0	0	0	8	0	0	0	middle
1682	PC-5p-169237_11	AAAAGACTGAGCTGGTGAAGA	up	inf	inf	0.373901	0	1.1373	0	0	0	5.68651	0	0	0	0	0	0	0	11	0	0	0	0	low
1683	PC-3p-186793_10	TGGCTACTGCGCTTTGGGAAGT	up	inf	inf	0.373901	0	1.44383	7.21915	0	0	0	0	0	0	0	10	0	0	0	0	0	0	0	low
1684	PC-3p-363047_5	GAGGCGGAGACACTGGGTG	up	inf	inf	0.373901	0	1.32662	0	0	6.63311	0	0	0	0	0	0	0	5	0	0	0	0	0	low
1685	PC-5p-338877_6	GATCTCTTTGAACCTCTATTTCC	up	inf	inf	0.373901	0	0.620347	0	0	0	3.10173	0	0	0	0	0	0	0	6	0	0	0	0	low
1686	PC-3p-144431_13	TTGCAATACTTAATTTCTGAA	up	inf	inf	0.373901	0	3.76121	0	18.806	0	0	0	0	0	0	0	13	0	0	0	0	0	0	middle
1687	PC-5p-219281_9	ACTTTAGCCATTGAGGGGAGGA	up	inf	inf	0.373901	0	1.29945	6.49724	0	0	0	0	0	0	0	9	0	0	0	0	0	0	0	low
1688	PC-5p-188372_10	GTCATGTTGCCTTGTGGAAG	up	inf	inf	0.373901	0	2.5235	0	0	0	0	12.6175	0	0	0	0	0	0	0	10	0	0	0	middle
1689	PC-5p-174794_11	AGACTTGAGAAGAGCTGTC	up	inf	inf	0.373901	0	3.18256	0	15.9128	0	0	0	0	0	0	0	11	0	0	0	0	0	0	middle
1690	PC-5p-322309_6	TCGCCTCTGGCCTCTGGGCA	up	inf	inf	0.373901	0	1.5141	0	0	0	0	7.57049	0	0	0	0	0	0	0	6	0	0	0	low
1691	PC-5p-403710_5	AGGTAGAAGGAGAGAAAAGGAGGC	up	inf	inf	0.373901	0	0.721915	3.60958	0	0	0	0	0	0	0	5	0	0	0	0	0	0	0	low
1692	PC-5p-326161_6	TGGCCTGAGTGACAAAGTGAGA	up	inf	inf	0.373901	0	0.866299	4.33149	0	0	0	0	0	0	0	6	0	0	0	0	0	0	0	low
1693	PC-5p-158732_12	TGGCTGGCTGCTCCGGGCAC	up	inf	inf	0.373901	0	3.03205	15.1602	0	0	0	0	0	0	0	21	0	0	0	0	0	0	0	middle
1694	PC-3p-190475_10	TCCGTTCTCTCACCCGCCAGT	up	inf	inf	0.373901	0	1.03391	0	0	0	5.16956	0	0	0	0	0	0	0	10	0	0	0	0	low
1695	PC-3p-221459_9	GACACGATGACAAAGAGAA	up	inf	inf	0.373901	0	2.27115	0	0	0	0	11.3557	0	0	0	0	0	0	0	9	0	0	0	middle
1696	PC-3p-295520_7	CCACTTGGGGAGGCATCACT	up	inf	inf	0.373901	0	1.85727	0	0	9.28636	0	0	0	0	0	0	0	7	0	0	0	0	0	low
1697	PC-3p-238080_8	ACTGTGACCCTGAGCCTCT	up	inf	inf	0.373901	0	2.1226	0	0	10.613	0	0	0	0	0	0	0	8	0	0	0	0	0	middle
1698	PC-5p-338977_6	AGTGGAGGGGGCCCTGTTGC	up	inf	inf	0.373901	0	0.866299	4.33149	0	0	0	0	0	0	0	6	0	0	0	0	0	0	0	low
1699	PC-3p-353735_6	CTCTGTTGATGCATCTGTG	up	inf	inf	0.373901	0	0.620347	0	0	0	3.10173	0	0	0	0	0	0	0	6	0	0	0	0	low
1700	PC-5p-153516_12	CAGGGCTTTTGGGTGTGGA	up	inf	inf	0.373901	0	3.0282	0	0	0	0	15.141	0	0	0	0	0	0	0	12	0	0	0	middle
1701	PC-5p-253894_8	GCTGCCTTGTGCCTGTTGAG	up	inf	inf	0.373901	0	2.0188	0	0	0	0	10.094	0	0	0	0	0	0	0	8	0	0	0	middle
1702	PC-3p-266247_7	AATGGCTGGAAGAGCGCTG	up	inf	inf	0.373901	0	1.76645	0	0	0	0	8.83224	0	0	0	0	0	0	0	7	0	0	0	low
1703	PC-3p-266069_7	TCTACCGTTGCCAGCCCGGCTGT	up	inf	inf	0.373901	0	2.02526	0	10.1263	0	0	0	0	0	0	0	7	0	0	0	0	0	0	middle
1704	PC-5p-399657_5	CAGGCAGATCTACTCTCTT	up	inf	inf	0.373901	0	1.32662	0	0	6.63311	0	0	0	0	0	0	0	5	0	0	0	0	0	low
1705	PC-5p-417971_5	ACGCGAGCCTCGAGACGTCT	up	inf	inf	0.373901	0	1.26175	0	0	0	0	6.30874	0	0	0	0	0	0	0	5	0	0	0	low
1706	PC-3p-189651_10	GAGGAAATGGGGCACTGGGCC	up	inf	inf	0.373901	0	1.44383	7.21915	0	0	0	0	0	0	0	10	0	0	0	0	0	0	0	low
1707	PC-3p-396179_5	TCTGTGTATGTGTGTGTTTATAA	up	inf	inf	0.373901	0	0.721915	3.60958	0	0	0	0	0	0	0	5	0	0	0	0	0	0	0	low
1708	PC-5p-303949_7	TGTCTGTTTGAGTGTCATT	up	inf	inf	0.373901	0	1.85727	0	0	9.28636	0	0	0	0	0	0	0	7	0	0	0	0	0	low
1709	PC-3p-220985_9	TTCTTCGGGCTGGCCCTGATT	up	inf	inf	0.373901	0	0.93052	0	0	0	4.6526	0	0	0	0	0	0	0	9	0	0	0	0	low
1710	PC-5p-246523_8	GTGGAGGTGTTAGTTGTATC	up	inf	inf	0.373901	0	2.1226	0	0	10.613	0	0	0	0	0	0	0	8	0	0	0	0	0	middle
1711	PC-3p-266480_7	TATTGGTTGACTTCGGGTCAGT	up	inf	inf	0.373901	0	0.723738	0	0	0	3.61869	0	0	0	0	0	0	0	7	0	0	0	0	low
1712	PC-3p-267682_7	TGCCAGCGCCTGACACTTGTAA	up	inf	inf	0.373901	0	1.01068	5.05341	0	0	0	0	0	0	0	7	0	0	0	0	0	0	0	low
1713	PC-3p-417518_5	TGAAGTTCAGCATCTGTGGTT	up	inf	inf	0.373901	0	1.32662	0	0	6.63311	0	0	0	0	0	0	0	5	0	0	0	0	0	low
1714	PC-3p-359024_6	ATCCTCTCCGGGAGCTCCA	up	inf	inf	0.373901	0	1.59195	0	0	7.95973	0	0	0	0	0	0	0	6	0	0	0	0	0	low
1715	PC-3p-247891_8	CAGAGGAGCAGAGGGTTTA	up	inf	inf	0.373901	0	2.1226	0	0	10.613	0	0	0	0	0	0	0	8	0	0	0	0	0	middle
1716	PC-5p-349329_6	CAGCTAATGGACCAATTT	up	inf	inf	0.373901	0	0.620347	0	0	0	3.10173	0	0	0	0	0	0	0	6	0	0	0	0	low
1717	PC-5p-311324_6	TGGAGGTCAGGCTCAGCCCACT	up	inf	inf	0.373901	0	0.866299	4.33149	0	0	0	0	0	0	0	6	0	0	0	0	0	0	0	low
1718	PC-3p-296271_7	AATCTGGCGTGAGGCTCCA	up	inf	inf	0.373901	0	1.76645	0	0	0	0	8.83224	0	0	0	0	0	0	0	7	0	0	0	low
1719	PC-5p-72401_28	TCAGACCAATGATCACCCT	up	inf	inf	0.373901	0	9.55168	0	0	47.7584	0	0	0	0	0	0	0	36	0	0	0	0	0	middle
1720	PC-5p-329475_6	TTTGTCTGGGGCCTGGTGAG	up	inf	inf	0.373901	0	1.59195	0	0	7.95973	0	0	0	0	0	0	0	6	0	0	0	0	0	low
1721	PC-5p-279855_7	AAGCAGTAAGGGCTTTGAGGT	up	inf	inf	0.373901	0	0.723738	0	0	0	3.61869	0	0	0	0	0	0	0	7	0	0	0	0	low
1722	PC-5p-195195_10	GATGGGGGTAGAGCACTGGAT	up	inf	inf	0.373901	0	2.89323	0	14.4662	0	0	0	0	0	0	0	10	0	0	0	0	0	0	middle
1723	PC-5p-126645_15	CTGGCAATCTCTTCCTCAC	up	inf	inf	0.373901	0	4.33985	0	21.6993	0	0	0	0	0	0	0	15	0	0	0	0	0	0	middle
1724	PC-5p-83767_23	CTCTGCTTCCAGTGTGACAT	up	inf	inf	0.373901	0	3.32081	16.6041	0	0	0	0	0	0	0	23	0	0	0	0	0	0	0	middle
1725	PC-3p-274195_7	AATTGGAATAGGAATTGGG	up	inf	inf	0.373901	0	1.76645	0	0	0	0	8.83224	0	0	0	0	0	0	0	7	0	0	0	low
1726	PC-3p-344482_6	CTTCACCTTGGCCTCCTACTTCT	up	inf	inf	0.373901	0	0.620347	0	0	0	3.10173	0	0	0	0	0	0	0	6	0	0	0	0	low
1727	PC-5p-350945_6	GCAGATTGGGCAGGAAGTG	up	inf	inf	0.373901	0	1.5141	0	0	0	0	7.57049	0	0	0	0	0	0	0	6	0	0	0	low
1728	PC-5p-340960_6	TTGGTCTATTGCTCTTCCA	up	inf	inf	0.373901	0	1.59195	0	0	7.95973	0	0	0	0	0	0	0	6	0	0	0	0	0	low
1729	PC-5p-113974_16	CTGGGTGTGGCGGGGAAGC	up	inf	inf	0.373901	0	4.62918	0	23.1459	0	0	0	0	0	0	0	16	0	0	0	0	0	0	middle
1730	PC-3p-329541_6	TTGGCACTTTATTCTTGATGA	up	inf	inf	0.373901	0	0.620347	0	0	0	3.10173	0	0	0	0	0	0	0	6	0	0	0	0	low
1731	PC-5p-394801_5	TTGGTAGGGTATGCATGAA	up	inf	inf	0.373901	0	1.26175	0	0	0	0	6.30874	0	0	0	0	0	0	0	5	0	0	0	low
1732	PC-3p-155839_12	TCCAGTTCCGGCTTTGTCT	up	inf	inf	0.373901	0	1.7326	8.66299	0	0	0	0	0	0	0	12	0	0	0	0	0	0	0	low
1733	PC-3p-143504_13	TGGGTTCAAGTGATTCTGTTT	up	inf	inf	0.373901	0	1.87698	9.3849	0	0	0	0	0	0	0	13	0	0	0	0	0	0	0	low
1734	PC-3p-148538_12	CGGGCAGTGGGGGCACAGA	up	inf	inf	0.373901	0	3.18389	0	0	15.9195	0	0	0	0	0	0	0	12	0	0	0	0	0	middle
1735	PC-5p-314103_6	TGCGCTGGATGTTGGGAGG	up	inf	inf	0.373901	0	1.5141	0	0	0	0	7.57049	0	0	0	0	0	0	0	6	0	0	0	low
1736	PC-5p-136591_13	AGAAGAAAGTAGGTAAGGG	up	inf	inf	0.373901	0	1.87698	9.3849	0	0	0	0	0	0	0	13	0	0	0	0	0	0	0	low
1737	PC-3p-74867_27	TTTATGGCCCTGAAGTAGGAAC	up	inf	inf	0.373901	0	7.36354	36.8177	0	0	0	0	0	0	0	51	0	0	0	0	0	0	0	middle
1738	PC-5p-231543_8	TGGACCAGTACTGACGCT	up	inf	inf	0.373901	0	1.44748	0	0	0	7.23738	0	0	0	0	0	0	0	14	0	0	0	0	low
1739	PC-3p-105669_17	ACGCGGCGGAGTGGGCGGGA	up	inf	inf	0.373901	0	4.28994	0	0	0	0	21.4497	0	0	0	0	0	0	0	17	0	0	0	middle
1740	PC-3p-332138_6	CCAGGCTCTTGGTTATGTTTTT	up	inf	inf	0.373901	0	1.59195	0	0	7.95973	0	0	0	0	0	0	0	6	0	0	0	0	0	low
1741	PC-5p-277944_7	GTGGAATCTGGCAGTGAGG	up	inf	inf	0.373901	0	1.85727	0	0	9.28636	0	0	0	0	0	0	0	7	0	0	0	0	0	low
1742	PC-5p-212395_9	TCAGGTCTTCAGACTGTGGGGA	up	inf	inf	0.373901	0	1.29945	6.49724	0	0	0	0	0	0	0	9	0	0	0	0	0	0	0	low
1743	PC-5p-192701_10	TAAGTCAGAACCCATGCCA	up	inf	inf	0.373901	0	2.89323	0	14.4662	0	0	0	0	0	0	0	10	0	0	0	0	0	0	middle
1744	PC-3p-415605_5	CGGAAATGCCCTGCGATCCT	up	inf	inf	0.373901	0	1.26175	0	0	0	0	6.30874	0	0	0	0	0	0	0	5	0	0	0	low
1745	PC-3p-386988_5	CAAGTGGGGGACGGACGGACGCT	up	inf	inf	0.373901	0	0.721915	3.60958	0	0	0	0	0	0	0	5	0	0	0	0	0	0	0	low
1746	PC-5p-331746_6	TTCAGTTGTCAGAGGTGAA	up	inf	inf	0.373901	0	1.5141	0	0	0	0	7.57049	0	0	0	0	0	0	0	6	0	0	0	low
1747	PC-3p-354384_6	TATGACTTCTTCAGGCCTCTGT	up	inf	inf	0.373901	0	0.866299	4.33149	0	0	0	0	0	0	0	6	0	0	0	0	0	0	0	low
1748	PC-5p-203647_9	AGAATTAATGGCTGGCTGGGAG	up	inf	inf	0.373901	0	2.60391	0	13.0196	0	0	0	0	0	0	0	9	0	0	0	0	0	0	middle
1749	PC-3p-167439_11	AAGTGGGAAGGCATAGACAG	up	inf	inf	0.373901	0	3.18256	0	15.9128	0	0	0	0	0	0	0	11	0	0	0	0	0	0	middle
1750	PC-3p-96476_19	TTCTTTCTGAGAGTAGAC	up	inf	inf	0.373901	0	5.49715	0	27.4857	0	0	0	0	0	0	0	19	0	0	0	0	0	0	middle
1751	PC-3p-393413_5	CTTTTACCTTCTGGGCCTT	up	inf	inf	0.373901	0	1.32662	0	0	6.63311	0	0	0	0	0	0	0	5	0	0	0	0	0	low
1752	PC-5p-255624_8	CATGCGAATGAGAGTTTCT	up	inf	inf	0.373901	0	1.34408	0	0	0	6.72042	0	0	0	0	0	0	0	13	0	0	0	0	low
1753	PC-3p-257520_8	ATTTTGATTTTCAGTGTGAAT	up	inf	inf	0.373901	0	2.0188	0	0	0	0	10.094	0	0	0	0	0	0	0	8	0	0	0	middle
1754	PC-3p-103104_18	TTGGCTGCGTTTGGCTGATT	up	inf	inf	0.373901	0	2.5989	12.9945	0	0	0	0	0	0	0	18	0	0	0	0	0	0	0	middle
1755	PC-5p-290396_7	TGATGTGGCTCATAGCTGA	up	inf	inf	0.373901	0	1.76645	0	0	0	0	8.83224	0	0	0	0	0	0	0	7	0	0	0	low
1756	PC-3p-157508_12	GAGGGCAAGACGGGCTGC	up	inf	inf	0.373901	0	1.24069	0	0	0	6.20347	0	0	0	0	0	0	0	12	0	0	0	0	low
1757	PC-5p-118023_16	AGAGGTGTAGGATAATTGG	up	inf	inf	0.373901	0	4.62918	0	23.1459	0	0	0	0	0	0	0	16	0	0	0	0	0	0	middle
1758	PC-5p-263719_7	CTCACCAGCTCCTGCACCTG	up	inf	inf	0.373901	0	1.76645	0	0	0	0	8.83224	0	0	0	0	0	0	0	7	0	0	0	low
1759	PC-3p-115318_16	ACCTCCAACTGCCAAGACTC	up	inf	inf	0.373901	0	4.62918	0	23.1459	0	0	0	0	0	0	0	16	0	0	0	0	0	0	middle
1760	PC-5p-266747_7	TGACTGGGTGTTGAAGGGTGT	up	inf	inf	0.373901	0	0.723738	0	0	0	3.61869	0	0	0	0	0	0	0	7	0	0	0	0	low
1761	PC-3p-348775_6	TAGGGCGAGTGGAGGGAAC	up	inf	inf	0.373901	0	1.59195	0	0	7.95973	0	0	0	0	0	0	0	6	0	0	0	0	0	low
1762	PC-3p-86778_22	CCTGGCTCTGTTTCTCACA	up	inf	inf	0.373901	0	5.55169	0	0	0	0	27.7585	0	0	0	0	0	0	0	22	0	0	0	middle
1763	PC-5p-350492_6	AACAGACGGAAGGGAGAGAG	up	inf	inf	0.373901	0	1.59195	0	0	7.95973	0	0	0	0	0	0	0	6	0	0	0	0	0	low
1764	PC-5p-400831_5	AGTAGGGGTTTCTGTGCT	up	inf	inf	0.373901	0	0.721915	3.60958	0	0	0	0	0	0	0	5	0	0	0	0	0	0	0	low
1765	PC-5p-319957_6	TTGGTATTGGTATCCATGGGAG	up	inf	inf	0.373901	0	1.5141	0	0	0	0	7.57049	0	0	0	0	0	0	0	6	0	0	0	low
1766	PC-5p-248735_8	TAAGGAGGGGTGAGAGGAGGA	up	inf	inf	0.373901	0	0.827129	0	0	0	4.13565	0	0	0	0	0	0	0	8	0	0	0	0	low
1767	PC-5p-238839_8	GGGGCATTTTTCTGTGGTT	up	inf	inf	0.373901	0	2.0188	0	0	0	0	10.094	0	0	0	0	0	0	0	8	0	0	0	middle
1768	PC-3p-95379_20	GAAGTGGGGAAAGGTTCCAT	up	inf	inf	0.373901	0	5.04699	0	0	0	0	25.235	0	0	0	0	0	0	0	20	0	0	0	middle
1769	PC-3p-143801_13	AAGACCTTGGGAAGCTGACA	up	inf	inf	0.373901	0	1.34408	0	0	0	6.72042	0	0	0	0	0	0	0	13	0	0	0	0	low
1770	PC-3p-392740_5	CTGCCTGCTTTCCCTGCCCCAT	up	inf	inf	0.373901	0	0.721915	3.60958	0	0	0	0	0	0	0	5	0	0	0	0	0	0	0	low
1771	PC-3p-260010_8	AGGACTTTCTTTCACTTCT	up	inf	inf	0.373901	0	2.0188	0	0	0	0	10.094	0	0	0	0	0	0	0	8	0	0	0	middle
1772	PC-3p-394849_5	TTGATGAGGTTCGCGCTGGAA	up	inf	inf	0.373901	0	0.721915	3.60958	0	0	0	0	0	0	0	5	0	0	0	0	0	0	0	low
1773	PC-5p-288696_7	GCTCCTGGGTGGTCTCAGTCT	up	inf	inf	0.373901	0	1.76645	0	0	0	0	8.83224	0	0	0	0	0	0	0	7	0	0	0	low
1774	PC-5p-259582_8	AGGAGCACATGACCAGGACGGG	up	inf	inf	0.373901	0	0.827129	0	0	0	4.13565	0	0	0	0	0	0	0	8	0	0	0	0	low
1775	PC-5p-132561_14	CAGGACAACATAAGGAGATT	up	inf	inf	0.373901	0	2.02136	10.1068	0	0	0	0	0	0	0	14	0	0	0	0	0	0	0	middle
1776	PC-5p-397855_5	GCGAGAATGAGACTCTGTGG	up	inf	inf	0.373901	0	1.32662	0	0	6.63311	0	0	0	0	0	0	0	5	0	0	0	0	0	low
1777	PC-5p-327785_6	CTGGGCAATGCTAGGGACATGGC	up	inf	inf	0.373901	0	1.59195	0	0	7.95973	0	0	0	0	0	0	0	6	0	0	0	0	0	low
1778	PC-3p-416859_5	TCTCTGGCTCACTGTCCCT	up	inf	inf	0.373901	0	1.32662	0	0	6.63311	0	0	0	0	0	0	0	5	0	0	0	0	0	low
1779	PC-3p-113701_16	ACGGTCCTGGCAGAATCAG	up	inf	inf	0.373901	0	2.31013	11.5506	0	0	0	0	0	0	0	16	0	0	0	0	0	0	0	middle
1780	PC-5p-417549_5	ATGGGCAAGGGAGAACTGAGG	up	inf	inf	0.373901	0	1.32662	0	0	6.63311	0	0	0	0	0	0	0	5	0	0	0	0	0	low
1781	PC-5p-410011_5	TTGCAGGGGTTGGTGAGGA	up	inf	inf	0.373901	0	1.32662	0	0	6.63311	0	0	0	0	0	0	0	5	0	0	0	0	0	low
1782	PC-5p-339865_6	AAACTTATGAAAAGTGACTGTT	up	inf	inf	0.373901	0	0.620347	0	0	0	3.10173	0	0	0	0	0	0	0	6	0	0	0	0	low
1783	PC-5p-190212_10	AGAATGAAACTCAAAGGAAT	up	inf	inf	0.373901	0	2.65324	0	0	13.2662	0	0	0	0	0	0	0	10	0	0	0	0	0	middle
1784	PC-3p-382727_5	ATATATAGTGGATTCTGGGAT	up	inf	inf	0.373901	0	0.721915	3.60958	0	0	0	0	0	0	0	5	0	0	0	0	0	0	0	low
1785	PC-3p-100731_18	GCAATGTTGAGTGGTTGGG	up	inf	inf	0.373901	0	2.5989	12.9945	0	0	0	0	0	0	0	18	0	0	0	0	0	0	0	middle
1786	PC-3p-191637_10	CACATATAAGAATAGGGGAA	up	inf	inf	0.373901	0	1.44383	7.21915	0	0	0	0	0	0	0	10	0	0	0	0	0	0	0	low
1787	PC-5p-225345_9	TGAGGGAGGCTGAGGGTTTT	up	inf	inf	0.373901	0	2.27115	0	0	0	0	11.3557	0	0	0	0	0	0	0	9	0	0	0	middle
1788	PC-5p-335702_6	CCCTTCACCCTGTAGTCTC	up	inf	inf	0.373901	0	1.5141	0	0	0	0	7.57049	0	0	0	0	0	0	0	6	0	0	0	low
1789	PC-5p-306391_6	AATGGCACCAGATAGGAACAA	up	inf	inf	0.373901	0	1.5141	0	0	0	0	7.57049	0	0	0	0	0	0	0	6	0	0	0	low
1790	PC-5p-136977_13	ATCTAAAGGTCCTGTGTTC	up	inf	inf	0.373901	0	3.76121	0	18.806	0	0	0	0	0	0	0	13	0	0	0	0	0	0	middle
1791	PC-5p-168134_11	TGAAATAAGTCTGAGTTGG	up	inf	inf	0.373901	0	1.58821	7.94107	0	0	0	0	0	0	0	11	0	0	0	0	0	0	0	low
1792	PC-5p-201273_10	ACAGGTCACACAGCTGGAGC	up	inf	inf	0.373901	0	1.44662	0	7.23309	0	0	0	0	0	0	0	5	0	0	0	0	0	0	low
1793	PC-5p-296826_7	TCGGGTTTAGAGGTTTCTGTT	up	inf	inf	0.373901	0	2.02526	0	10.1263	0	0	0	0	0	0	0	7	0	0	0	0	0	0	middle
1794	PC-3p-282562_7	CGTTCTCATCCCTGACCTCT	up	inf	inf	0.373901	0	1.01068	5.05341	0	0	0	0	0	0	0	7	0	0	0	0	0	0	0	low
1795	PC-3p-205706_9	TAGGAAAGAAGTGTGTAGC	up	inf	inf	0.373901	0	1.29945	6.49724	0	0	0	0	0	0	0	9	0	0	0	0	0	0	0	low
1796	PC-3p-178012_11	CACACAAGTGGCACATAA	up	inf	inf	0.373901	0	1.58821	7.94107	0	0	0	0	0	0	0	11	0	0	0	0	0	0	0	low
1797	PC-3p-352128_6	TTTCCCACAGCATTCAGTTAGC	up	inf	inf	0.373901	0	0.620347	0	0	0	3.10173	0	0	0	0	0	0	0	6	0	0	0	0	low
1798	PC-3p-178396_11	ATGGCAATTACTCTTTCACCA	up	inf	inf	0.373901	0	1.1373	0	0	0	5.68651	0	0	0	0	0	0	0	11	0	0	0	0	low
1799	PC-3p-219663_9	AGAATTTCTGACCTTTAGA	up	inf	inf	0.373901	0	0.93052	0	0	0	4.6526	0	0	0	0	0	0	0	9	0	0	0	0	low
1800	PC-3p-259709_8	ACAGTCCACTGAGAGTTTTTGA	up	inf	inf	0.373901	0	2.1226	0	0	10.613	0	0	0	0	0	0	0	8	0	0	0	0	0	middle
1801	PC-5p-221432_9	CATAAGGCCAGAGGCTAGTTT	up	inf	inf	0.373901	0	1.29945	6.49724	0	0	0	0	0	0	0	9	0	0	0	0	0	0	0	low
1802	PC-3p-413027_5	TGCTGGCCTGCGGGCTCCC	up	inf	inf	0.373901	0	1.26175	0	0	0	0	6.30874	0	0	0	0	0	0	0	5	0	0	0	low
1803	PC-5p-118030_16	TGTTGAGTAACTTGAACCTAA	up	inf	inf	0.373901	0	1.65426	0	0	0	8.27129	0	0	0	0	0	0	0	16	0	0	0	0	low
1804	PC-5p-398025_5	GATACAGAGCTAATTCCGAATGA	up	inf	inf	0.373901	0	1.32662	0	0	6.63311	0	0	0	0	0	0	0	5	0	0	0	0	0	low
1805	PC-5p-333010_6	TCCTGTGACTGTTGGGATT	up	inf	inf	0.373901	0	0.757049	0	0	0	0	3.78524	0	0	0	0	0	0	0	3	0	0	0	low
1806	PC-3p-403137_5	GGAGAGCTTGGAGGGAATG	up	inf	inf	0.373901	0	1.26175	0	0	0	0	6.30874	0	0	0	0	0	0	0	5	0	0	0	low
1807	PC-3p-215507_9	TTACGCGCGGCAGGATGAAA	up	inf	inf	0.373901	0	1.29945	6.49724	0	0	0	0	0	0	0	9	0	0	0	0	0	0	0	low
1808	PC-5p-311541_6	CAGCCCCTCTTTCATCTTTCT	up	inf	inf	0.373901	0	0.620347	0	0	0	3.10173	0	0	0	0	0	0	0	6	0	0	0	0	low
1809	PC-3p-359012_6	ATGCGGGCTTGGGGCGGGC	up	inf	inf	0.373901	0	0.866299	4.33149	0	0	0	0	0	0	0	6	0	0	0	0	0	0	0	low
1810	PC-5p-179968_11	TGGGGAGTTTGGCTGGGGTG	up	inf	inf	0.373901	0	2.77585	0	0	0	0	13.8792	0	0	0	0	0	0	0	11	0	0	0	middle
1811	PC-3p-151313_12	CTCTCTGGTGCCCTGCTCT	up	inf	inf	0.373901	0	3.0282	0	0	0	0	15.141	0	0	0	0	0	0	0	12	0	0	0	middle
1812	PC-5p-324318_6	TGCCCCCCTCGGCCGTTCTCCGA	up	inf	inf	0.373901	0	0.866299	4.33149	0	0	0	0	0	0	0	6	0	0	0	0	0	0	0	low
1813	PC-3p-182530_10	GCTGGGGTCTGTGGCGAGGC	up	inf	inf	0.373901	0	1.03391	0	0	0	5.16956	0	0	0	0	0	0	0	10	0	0	0	0	low
1814	PC-3p-317259_6	AAACGGCAATGACTTGTGCACT	up	inf	inf	0.373901	0	0.620347	0	0	0	3.10173	0	0	0	0	0	0	0	6	0	0	0	0	low
1815	PC-3p-68973_30	CAGTGGTTGGGACTGAGGA	up	inf	inf	0.373901	0	8.6797	0	43.3985	0	0	0	0	0	0	0	30	0	0	0	0	0	0	middle
1816	PC-3p-310907_6	ACTAGCCCCCGACTGTTTA	up	inf	inf	0.373901	0	0.620347	0	0	0	3.10173	0	0	0	0	0	0	0	6	0	0	0	0	low
1817	PC-5p-102865_18	ATGAGTAGGAGGGCATGGGG	up	inf	inf	0.373901	0	5.20782	0	26.0391	0	0	0	0	0	0	0	18	0	0	0	0	0	0	middle
1818	PC-3p-287104_7	TGGAAAAAGGTGGCACACA	up	inf	inf	0.373901	0	1.76645	0	0	0	0	8.83224	0	0	0	0	0	0	0	7	0	0	0	low
1819	PC-3p-273650_7	TTGGTTGAGCCTTTGCACA	up	inf	inf	0.373901	0	1.76645	0	0	0	0	8.83224	0	0	0	0	0	0	0	7	0	0	0	low
1820	PC-5p-423168_5	TGGGACCAGGGCTGTGGCTTC	up	inf	inf	0.373901	0	1.32662	0	0	6.63311	0	0	0	0	0	0	0	5	0	0	0	0	0	low
1821	PC-3p-304451_7	ATTCACTGCTTTCTGCTCTT	up	inf	inf	0.373901	0	1.85727	0	0	9.28636	0	0	0	0	0	0	0	7	0	0	0	0	0	low
1822	PC-3p-383638_5	TGCCGTGTTGGCCTCTTCC	up	inf	inf	0.373901	0	1.32662	0	0	6.63311	0	0	0	0	0	0	0	5	0	0	0	0	0	low
1823	PC-5p-298165_7	TCTGTAGCTGCTTCTAGCCACT	up	inf	inf	0.373901	0	0.723738	0	0	0	3.61869	0	0	0	0	0	0	0	7	0	0	0	0	low
1824	PC-5p-329667_6	GGGTTGGGTACATCGGGCC	up	inf	inf	0.373901	0	1.5141	0	0	0	0	7.57049	0	0	0	0	0	0	0	6	0	0	0	low
1825	PC-3p-198133_10	TCTGACCCAGGCTGTCCCT	up	inf	inf	0.373901	0	1.44383	7.21915	0	0	0	0	0	0	0	10	0	0	0	0	0	0	0	low
1826	PC-5p-357104_6	TGGCAAATGTCTGGAACGG	up	inf	inf	0.373901	0	1.5141	0	0	0	0	7.57049	0	0	0	0	0	0	0	6	0	0	0	low
1827	PC-5p-129005_14	GAGAGGCCAGGGAAGAGAC	up	inf	inf	0.373901	0	4.05053	0	20.2526	0	0	0	0	0	0	0	14	0	0	0	0	0	0	middle
1828	PC-5p-329588_6	AGCGGGTCCTAGGTTAGGA	up	inf	inf	0.373901	0	1.59195	0	0	7.95973	0	0	0	0	0	0	0	6	0	0	0	0	0	low
1829	PC-3p-298407_7	GAAGACAGACTTGCAGGGCC	up	inf	inf	0.373901	0	1.76645	0	0	0	0	8.83224	0	0	0	0	0	0	0	7	0	0	0	low
1830	PC-5p-299651_7	CATGCTGGTGTGGCCGCTG	up	inf	inf	0.373901	0	0.723738	0	0	0	3.61869	0	0	0	0	0	0	0	7	0	0	0	0	low
1831	PC-3p-333260_6	TCTAGAAAGGGAGTAGGACAC	up	inf	inf	0.373901	0	0.620347	0	0	0	3.10173	0	0	0	0	0	0	0	6	0	0	0	0	low
1832	PC-5p-170175_11	GCTGGGGGCTGCGGGGCAC	up	inf	inf	0.373901	0	3.18256	0	15.9128	0	0	0	0	0	0	0	11	0	0	0	0	0	0	middle
1833	PC-5p-352734_6	AGGCTTTGGGATGCAGATC	up	inf	inf	0.373901	0	0.620347	0	0	0	3.10173	0	0	0	0	0	0	0	6	0	0	0	0	low
1834	PC-5p-185847_10	GTGGTGTTCGTGTGGTGG	up	inf	inf	0.373901	0	4.54229	0	0	0	0	22.7115	0	0	0	0	0	0	0	18	0	0	0	middle
1835	PC-3p-235951_8	TTTGGGGGTTGGCTGGGCCA	up	inf	inf	0.373901	0	0.827129	0	0	0	4.13565	0	0	0	0	0	0	0	8	0	0	0	0	low
1836	PC-5p-286389_7	GGTTGAATCATGTAAATCTC	up	inf	inf	0.373901	0	1.76645	0	0	0	0	8.83224	0	0	0	0	0	0	0	7	0	0	0	low
1837	PC-3p-104489_18	CCGGGAGGGCAGTGGAGGCG	up	inf	inf	0.373901	0	2.5989	12.9945	0	0	0	0	0	0	0	18	0	0	0	0	0	0	0	middle
1838	PC-5p-344125_6	TTTGGCTGCCATCATTTC	up	inf	inf	0.373901	0	1.59195	0	0	7.95973	0	0	0	0	0	0	0	6	0	0	0	0	0	low
1839	PC-3p-90790_21	AGATTTGAGGGAGCCTGCT	up	inf	inf	0.373901	0	6.07579	0	30.379	0	0	0	0	0	0	0	21	0	0	0	0	0	0	middle
1840	PC-5p-195226_10	AATGGGTAGAATTGGAAAGA	up	inf	inf	0.373901	0	2.5235	0	0	0	0	12.6175	0	0	0	0	0	0	0	10	0	0	0	middle
1841	PC-3p-143656_13	ACACGGGGAAAGGGGCACGGA	up	inf	inf	0.373901	0	3.76121	0	18.806	0	0	0	0	0	0	0	13	0	0	0	0	0	0	middle
1842	PC-5p-260190_8	CCCCTATTCTCAGTTGCCAGC	up	inf	inf	0.373901	0	0.827129	0	0	0	4.13565	0	0	0	0	0	0	0	8	0	0	0	0	low
1843	PC-3p-333010_6	TCCTGTGACTGTTGGGATT	up	inf	inf	0.373901	0	0.757049	0	0	0	0	3.78524	0	0	0	0	0	0	0	3	0	0	0	low
1844	PC-5p-96505_19	CAGGCCTGGGTAATCTTGC	up	inf	inf	0.373901	0	5.49715	0	27.4857	0	0	0	0	0	0	0	19	0	0	0	0	0	0	middle
1845	PC-3p-268728_7	ATGGGGCTAAACCGTATGT	up	inf	inf	0.373901	0	2.02526	0	10.1263	0	0	0	0	0	0	0	7	0	0	0	0	0	0	middle
1846	PC-5p-291645_7	TTCTGAGCACACATTCTCTCCC	up	inf	inf	0.373901	0	1.76645	0	0	0	0	8.83224	0	0	0	0	0	0	0	7	0	0	0	low
1847	PC-5p-153090_12	TTGAGTTCATGCCTTTTCTGA	up	inf	inf	0.373901	0	1.7326	8.66299	0	0	0	0	0	0	0	12	0	0	0	0	0	0	0	low
1848	PC-5p-131757_14	GTGTGAGTATAATGAGGATT	up	inf	inf	0.373901	0	2.02136	10.1068	0	0	0	0	0	0	0	14	0	0	0	0	0	0	0	middle
1849	PC-3p-240070_8	GTTTCAATACTTGTGTGCT	up	inf	inf	0.373901	0	2.0188	0	0	0	0	10.094	0	0	0	0	0	0	0	8	0	0	0	middle
1850	PC-3p-366811_5	GAGAGAAGCTTTGGAGGAG	up	inf	inf	0.373901	0	1.26175	0	0	0	0	6.30874	0	0	0	0	0	0	0	5	0	0	0	low
1851	PC-5p-251007_8	GCTTGACTCTAGTCTGAAGTT	up	inf	inf	0.373901	0	1.15506	5.77532	0	0	0	0	0	0	0	8	0	0	0	0	0	0	0	low
1852	PC-3p-107271_17	GGGAGCGGGAAAGGGGGCAC	up	inf	inf	0.373901	0	4.9185	0	24.5925	0	0	0	0	0	0	0	17	0	0	0	0	0	0	middle
1853	PC-3p-188006_10	ACCCAAGTTTCAGGAACCTCC	up	inf	inf	0.373901	0	1.44383	7.21915	0	0	0	0	0	0	0	10	0	0	0	0	0	0	0	low
1854	PC-5p-174046_11	GTTCAGGAGGAGATCTGGT	up	inf	inf	0.373901	0	2.77585	0	0	0	0	13.8792	0	0	0	0	0	0	0	11	0	0	0	middle
1855	PC-3p-262733_7	ATCAATTTTTGGAACAATGGCTT	up	inf	inf	0.373901	0	0.723738	0	0	0	3.61869	0	0	0	0	0	0	0	7	0	0	0	0	low
1856	PC-5p-183211_10	TTCTGGGTGACTGAGCTGTGACCT	up	inf	inf	0.373901	0	1.44383	7.21915	0	0	0	0	0	0	0	10	0	0	0	0	0	0	0	low
1857	PC-3p-292359_7	CAGGGGCAACCTGAACTCCTGA	up	inf	inf	0.373901	0	1.01068	5.05341	0	0	0	0	0	0	0	7	0	0	0	0	0	0	0	low
1858	PC-5p-204121_9	GCGGGCGTGGCTGGCGGCGA	up	inf	inf	0.373901	0	2.27115	0	0	0	0	11.3557	0	0	0	0	0	0	0	9	0	0	0	middle
1859	PC-5p-216978_9	ATCACATGGAAGGCGTCAA	up	inf	inf	0.373901	0	1.29945	6.49724	0	0	0	0	0	0	0	9	0	0	0	0	0	0	0	low
1860	PC-3p-224712_9	TGTGAGAGAGACTTTTAGCT	up	inf	inf	0.373901	0	2.38792	0	0	11.9396	0	0	0	0	0	0	0	9	0	0	0	0	0	middle
1861	PC-3p-251479_8	AGAGAGGAGCCATGGTATTT	up	inf	inf	0.373901	0	2.1226	0	0	10.613	0	0	0	0	0	0	0	8	0	0	0	0	0	middle
1862	PC-3p-170877_11	TTTAGAGCCTGCTATACTTT	up	inf	inf	0.373901	0	3.18256	0	15.9128	0	0	0	0	0	0	0	11	0	0	0	0	0	0	middle
1863	PC-5p-405027_5	TCTGAGATCTCTATGAGGAGGCT	up	inf	inf	0.373901	0	1.26175	0	0	0	0	6.30874	0	0	0	0	0	0	0	5	0	0	0	low
1864	PC-5p-188731_10	CTGTCATGTGACAAGAGGCT	up	inf	inf	0.373901	0	2.65324	0	0	13.2662	0	0	0	0	0	0	0	10	0	0	0	0	0	middle
1865	PC-5p-135655_14	CCTGGATATGGATTCTTCA	up	inf	inf	0.373901	0	2.02136	10.1068	0	0	0	0	0	0	0	14	0	0	0	0	0	0	0	middle
1866	PC-5p-191608_10	CTGCCTTGGCATGGTGACT	up	inf	inf	0.373901	0	1.03391	0	0	0	5.16956	0	0	0	0	0	0	0	10	0	0	0	0	low
1867	PC-3p-237258_8	TTGGACCACTGTGCTGGCAGA	up	inf	inf	0.373901	0	0.827129	0	0	0	4.13565	0	0	0	0	0	0	0	8	0	0	0	0	low
1868	PC-3p-231010_8	ATATAGATATCATCAGAGCTGT	up	inf	inf	0.373901	0	1.15506	5.77532	0	0	0	0	0	0	0	8	0	0	0	0	0	0	0	low
1869	PC-3p-243064_8	AGGGCTGGCTGGTTCTGGAGC	up	inf	inf	0.373901	0	2.1226	0	0	10.613	0	0	0	0	0	0	0	8	0	0	0	0	0	middle
1870	PC-5p-248672_8	AAAGTAATGGCGGTTTTTGAA	up	inf	inf	0.373901	0	2.0188	0	0	0	0	10.094	0	0	0	0	0	0	0	8	0	0	0	middle
1871	PC-3p-271243_7	AACTTGGAGGGCAAATGTTA	up	inf	inf	0.373901	0	1.76645	0	0	0	0	8.83224	0	0	0	0	0	0	0	7	0	0	0	low
1872	PC-3p-283867_7	AGTGAGCATGTACTTTGGAG	up	inf	inf	0.373901	0	1.76645	0	0	0	0	8.83224	0	0	0	0	0	0	0	7	0	0	0	low
1873	PC-5p-142480_13	TTATTGGGGTTGTAGGACA	up	inf	inf	0.373901	0	4.33149	21.6575	0	0	0	0	0	0	0	30	0	0	0	0	0	0	0	middle
1874	PC-3p-344526_6	AGCTGCTGAGCTTGGTCCA	up	inf	inf	0.373901	0	1.59195	0	0	7.95973	0	0	0	0	0	0	0	6	0	0	0	0	0	low
1875	PC-5p-259438_8	GAGAAGAATGGGGCAGATA	up	inf	inf	0.373901	0	2.0188	0	0	0	0	10.094	0	0	0	0	0	0	0	8	0	0	0	middle
1876	PC-3p-245442_8	TGGACAGGGTGGTAGCATTC	up	inf	inf	0.373901	0	1.15506	5.77532	0	0	0	0	0	0	0	8	0	0	0	0	0	0	0	low
1877	PC-3p-152582_12	TCGCTCTCGGATGTTCCCGATT	up	inf	inf	0.373901	0	3.47188	0	17.3594	0	0	0	0	0	0	0	12	0	0	0	0	0	0	middle
1878	PC-3p-213016_9	TGAGTATTTAATGAGATAATGT	up	inf	inf	0.373901	0	0.93052	0	0	0	4.6526	0	0	0	0	0	0	0	9	0	0	0	0	low
1879	PC-3p-118082_16	GAGGTCGGTGGTTGCGGCG	up	inf	inf	0.373901	0	4.62918	0	23.1459	0	0	0	0	0	0	0	16	0	0	0	0	0	0	middle
1880	PC-5p-108782_17	GCCTTTGGGATTGGCAGCTT	up	inf	inf	0.373901	0	4.9185	0	24.5925	0	0	0	0	0	0	0	17	0	0	0	0	0	0	middle
1881	PC-3p-193919_10	GCATTTGACCTACTTAAAGA	up	inf	inf	0.373901	0	2.5235	0	0	0	0	12.6175	0	0	0	0	0	0	0	10	0	0	0	middle
1882	PC-5p-136367_14	GAGGCCTGGGGGCTGAAA	up	inf	inf	0.373901	0	3.53289	0	0	0	0	17.6645	0	0	0	0	0	0	0	14	0	0	0	middle
1883	PC-5p-278991_7	AGCCTGGACATCCTGCAGTT	up	inf	inf	0.373901	0	1.01068	5.05341	0	0	0	0	0	0	0	7	0	0	0	0	0	0	0	low
1884	PC-5p-262926_7	GGTTCTTGGATTTGGTAAT	up	inf	inf	0.373901	0	1.85727	0	0	9.28636	0	0	0	0	0	0	0	7	0	0	0	0	0	low
1885	PC-3p-172296_11	GCCCATGGAGGATGAGCCGAA	up	inf	inf	0.373901	0	2.91857	0	0	14.5928	0	0	0	0	0	0	0	11	0	0	0	0	0	middle
1886	PC-3p-213154_9	CCCTAACTTTGGGGTCGGGGTC	up	inf	inf	0.373901	0	0.93052	0	0	0	4.6526	0	0	0	0	0	0	0	9	0	0	0	0	low
1887	PC-3p-294684_7	CACACACGCCTGTAGTTCCAGCTA	up	inf	inf	0.373901	0	0.723738	0	0	0	3.61869	0	0	0	0	0	0	0	7	0	0	0	0	low
1888	PC-3p-412057_5	GTGACTCCACATCCTTTCTCA	up	inf	inf	0.373901	0	1.32662	0	0	6.63311	0	0	0	0	0	0	0	5	0	0	0	0	0	low
1889	PC-3p-273996_7	ATCTCCACTACTGCGGCCACAC	up	inf	inf	0.373901	0	1.24069	0	0	0	6.20347	0	0	0	0	0	0	0	12	0	0	0	0	low
1890	PC-5p-278018_7	AACCCAGAAGGCAGGGGCTGCATT	up	inf	inf	0.373901	0	0.723738	0	0	0	3.61869	0	0	0	0	0	0	0	7	0	0	0	0	low
1891	PC-3p-142383_13	GACATTCTGGCTCTGGGAG	up	inf	inf	0.373901	0	3.28055	0	0	0	0	16.4027	0	0	0	0	0	0	0	13	0	0	0	middle
1892	PC-3p-176400_11	AAAACCCGCAATTACTTCTGA	up	inf	inf	0.373901	0	3.18256	0	15.9128	0	0	0	0	0	0	0	11	0	0	0	0	0	0	middle
1893	PC-5p-115630_16	TGGGGGTAAAGCACTGTT	up	inf	inf	0.373901	0	6.94376	0	34.7188	0	0	0	0	0	0	0	24	0	0	0	0	0	0	middle
1894	PC-3p-378474_5	TCCGACTCCGCAGCCGCGATGT	up	inf	inf	0.373901	0	1.26175	0	0	0	0	6.30874	0	0	0	0	0	0	0	5	0	0	0	low
1895	PC-5p-224015_9	TTCAGAGATAGGGATGTAT	up	inf	inf	0.373901	0	0.93052	0	0	0	4.6526	0	0	0	0	0	0	0	9	0	0	0	0	low
1896	PC-3p-360714_5	TGTTTTGGAGGCCTGGTATT	up	inf	inf	0.373901	0	1.26175	0	0	0	0	6.30874	0	0	0	0	0	0	0	5	0	0	0	low
1897	PC-5p-263090_7	TCTAAGGATGGGAAGACACA	up	inf	inf	0.373901	0	1.76645	0	0	0	0	8.83224	0	0	0	0	0	0	0	7	0	0	0	low
1898	PC-5p-345583_6	CAGCAGCGGCATTCTCCCT	up	inf	inf	0.373901	0	1.5141	0	0	0	0	7.57049	0	0	0	0	0	0	0	6	0	0	0	low
1899	PC-3p-141307_13	AGGGCAGCTCAGTGAGGAC	up	inf	inf	0.373901	0	3.28055	0	0	0	0	16.4027	0	0	0	0	0	0	0	13	0	0	0	middle
1900	PC-5p-403818_5	TGGGCTGTGGATCCTCGGAGGA	up	inf	inf	0.373901	0	0.721915	3.60958	0	0	0	0	0	0	0	5	0	0	0	0	0	0	0	low
1901	PC-3p-265016_7	GAGTGCTGGGCCTAGGGGT	up	inf	inf	0.373901	0	1.76645	0	0	0	0	8.83224	0	0	0	0	0	0	0	7	0	0	0	low
1902	PC-3p-378723_5	TGAGACACAGACCCCCAGAGGC	up	inf	inf	0.373901	0	0.721915	3.60958	0	0	0	0	0	0	0	5	0	0	0	0	0	0	0	low
1903	PC-3p-200320_10	TTGCAGTCGCTGTGCCAGGACA	up	inf	inf	0.373901	0	2.89323	0	14.4662	0	0	0	0	0	0	0	10	0	0	0	0	0	0	middle
1904	PC-5p-99192_19	GCAGGGCTGATGACTGGGG	up	inf	inf	0.373901	0	5.49715	0	27.4857	0	0	0	0	0	0	0	19	0	0	0	0	0	0	middle
1905	PC-5p-211704_9	AACATGTTTTTGAGGACCACT	up	inf	inf	0.373901	0	2.27115	0	0	0	0	11.3557	0	0	0	0	0	0	0	9	0	0	0	middle
1906	PC-3p-337876_6	ACTCATCTGCCGAATGAACT	up	inf	inf	0.373901	0	0.620347	0	0	0	3.10173	0	0	0	0	0	0	0	6	0	0	0	0	low
1907	PC-5p-155518_12	GAGTTAATGCAGAATTATG	up	inf	inf	0.373901	0	3.0282	0	0	0	0	15.141	0	0	0	0	0	0	0	12	0	0	0	middle
1908	PC-3p-276062_7	GCTAATGGTGGAGTTGACA	up	inf	inf	0.373901	0	1.76645	0	0	0	0	8.83224	0	0	0	0	0	0	0	7	0	0	0	low
1909	PC-5p-106011_17	CTCAGGATAGCAGAAGCTC	up	inf	inf	0.373901	0	2.45451	12.2726	0	0	0	0	0	0	0	17	0	0	0	0	0	0	0	middle
1910	PC-3p-347112_6	CAGATGATGGGTTAGGCTACT	up	inf	inf	0.373901	0	1.58821	7.94107	0	0	0	0	0	0	0	11	0	0	0	0	0	0	0	low
1911	PC-5p-206995_9	GATGGTTGCTGTTTCTTGG	up	inf	inf	0.373901	0	0.93052	0	0	0	4.6526	0	0	0	0	0	0	0	9	0	0	0	0	low
1912	PC-3p-279200_7	TGGCTGGAAGAGCCCGGCA	up	inf	inf	0.373901	0	0.723738	0	0	0	3.61869	0	0	0	0	0	0	0	7	0	0	0	0	low
1913	PC-5p-119807_15	GACTGGGCTTGGAAGGCTTA	up	inf	inf	0.373901	0	4.33985	0	21.6993	0	0	0	0	0	0	0	15	0	0	0	0	0	0	middle
1914	PC-3p-317148_6	GGTGATCAGTGGTGGCAATG	up	inf	inf	0.373901	0	1.5141	0	0	0	0	7.57049	0	0	0	0	0	0	0	6	0	0	0	low
1915	PC-5p-190462_10	GTGAGGGTTTGGAGAGGAG	up	inf	inf	0.373901	0	2.5235	0	0	0	0	12.6175	0	0	0	0	0	0	0	10	0	0	0	middle
1916	PC-5p-377735_5	TTTCTAAGAGGTTGGCATGT	up	inf	inf	0.373901	0	1.26175	0	0	0	0	6.30874	0	0	0	0	0	0	0	5	0	0	0	low
1917	PC-3p-336090_6	TTCCGTTTCAAAGGCGCAC	up	inf	inf	0.373901	0	0.620347	0	0	0	3.10173	0	0	0	0	0	0	0	6	0	0	0	0	low
1918	PC-3p-423306_5	TGCACGTGGCTCCTGCTTGT	up	inf	inf	0.373901	0	1.32662	0	0	6.63311	0	0	0	0	0	0	0	5	0	0	0	0	0	low
1919	PC-5p-260411_8	ATATTCCTGTACTACCCTT	up	inf	inf	0.373901	0	0.827129	0	0	0	4.13565	0	0	0	0	0	0	0	8	0	0	0	0	low
1920	PC-5p-265860_7	GAAGGGATTTCTTCTGATGGT	up	inf	inf	0.373901	0	0.723738	0	0	0	3.61869	0	0	0	0	0	0	0	7	0	0	0	0	low
1921	PC-3p-219347_9	AGGGAAAGAAAAGCGTTT	up	inf	inf	0.373901	0	0.93052	0	0	0	4.6526	0	0	0	0	0	0	0	9	0	0	0	0	low
1922	PC-5p-133541_14	AGTTCTGCAGGTGGAGGATGGTA	up	inf	inf	0.373901	0	4.05053	0	20.2526	0	0	0	0	0	0	0	14	0	0	0	0	0	0	middle
1923	PC-3p-151743_12	CTTGCTCTATGGGACCTTA	up	inf	inf	0.373901	0	3.47188	0	17.3594	0	0	0	0	0	0	0	12	0	0	0	0	0	0	middle
1924	PC-3p-194951_10	TGGTTGTAGGAGCGGGAGGCTGC	up	inf	inf	0.373901	0	1.03391	0	0	0	5.16956	0	0	0	0	0	0	0	10	0	0	0	0	low
1925	PC-5p-190898_10	GAGCTTGTCGGATGTGCAGATT	up	inf	inf	0.373901	0	1.03391	0	0	0	5.16956	0	0	0	0	0	0	0	10	0	0	0	0	low
1926	PC-5p-243765_8	GGTTGGGATGGTTGTTTGCAT	up	inf	inf	0.373901	0	2.1226	0	0	10.613	0	0	0	0	0	0	0	8	0	0	0	0	0	middle
1927	PC-3p-122470_15	AGGAACTAGGCAAATTGCT	up	inf	inf	0.373901	0	4.33985	0	21.6993	0	0	0	0	0	0	0	15	0	0	0	0	0	0	middle
1928	PC-3p-213645_9	GCAAAGGATTGCTGGGTTT	up	inf	inf	0.373901	0	2.27115	0	0	0	0	11.3557	0	0	0	0	0	0	0	9	0	0	0	middle
1929	PC-5p-374664_5	TTGTTTCTTTGTCCGTGTC	up	inf	inf	0.373901	0	1.32662	0	0	6.63311	0	0	0	0	0	0	0	5	0	0	0	0	0	low
1930	PC-3p-274461_7	GTTTTGCTGGAGTCTTCTG	up	inf	inf	0.373901	0	1.76645	0	0	0	0	8.83224	0	0	0	0	0	0	0	7	0	0	0	low
1931	PC-5p-323234_6	TTCCATACTTGGCAGCTCT	up	inf	inf	0.373901	0	1.5141	0	0	0	0	7.57049	0	0	0	0	0	0	0	6	0	0	0	low
1932	PC-5p-141608_13	TAGGTGGGAGAGAATAGTT	up	inf	inf	0.373901	0	3.76121	0	18.806	0	0	0	0	0	0	0	13	0	0	0	0	0	0	middle
1933	PC-3p-178760_11	GTGACATCGTACCTTTTGT	up	inf	inf	0.373901	0	2.77585	0	0	0	0	13.8792	0	0	0	0	0	0	0	11	0	0	0	middle
1934	PC-5p-343853_6	AAATGCAGACTGTCATCCTCCT	up	inf	inf	0.373901	0	1.59195	0	0	7.95973	0	0	0	0	0	0	0	6	0	0	0	0	0	low
1935	PC-5p-228323_8	ACAGGACCTCTGTGCTTTCACCT	up	inf	inf	0.373901	0	0.827129	0	0	0	4.13565	0	0	0	0	0	0	0	8	0	0	0	0	low
1936	PC-3p-216198_9	TTCTGGCTTTGGCTTTTGGA	up	inf	inf	0.373901	0	0.93052	0	0	0	4.6526	0	0	0	0	0	0	0	9	0	0	0	0	low
1937	PC-3p-141315_13	GTGTAGAGCCCAAGGGCAA	up	inf	inf	0.373901	0	1.34408	0	0	0	6.72042	0	0	0	0	0	0	0	13	0	0	0	0	low
1938	PC-5p-211622_9	CCCACCCAGGGACGCCATT	up	inf	inf	0.373901	0	1.29945	6.49724	0	0	0	0	0	0	0	9	0	0	0	0	0	0	0	low
1939	PC-3p-277585_7	TTTTTGACATGGTATTAGAG	up	inf	inf	0.373901	0	0.723738	0	0	0	3.61869	0	0	0	0	0	0	0	7	0	0	0	0	low
1940	PC-5p-286075_7	ATGAGCATGCCTGTGTTGGG	up	inf	inf	0.373901	0	1.01068	5.05341	0	0	0	0	0	0	0	7	0	0	0	0	0	0	0	low
1941	PC-5p-242475_8	CTCTCCTTTCCCTAATATG	up	inf	inf	0.373901	0	2.0188	0	0	0	0	10.094	0	0	0	0	0	0	0	8	0	0	0	middle
1942	PC-3p-302520_7	TTAGCCTGGTGAACATAGCAA	up	inf	inf	0.373901	0	2.02526	0	10.1263	0	0	0	0	0	0	0	7	0	0	0	0	0	0	middle
1943	PC-5p-326214_6	GTGGGCGGGCCGGGCGGTT	up	inf	inf	0.373901	0	1.5141	0	0	0	0	7.57049	0	0	0	0	0	0	0	6	0	0	0	low
1944	PC-3p-388723_5	AGGAAAGATTGGTGGCATT	up	inf	inf	0.373901	0	1.26175	0	0	0	0	6.30874	0	0	0	0	0	0	0	5	0	0	0	low
1945	PC-3p-280307_7	GGAATGGGCTATTTGGGAA	up	inf	inf	0.373901	0	1.85727	0	0	9.28636	0	0	0	0	0	0	0	7	0	0	0	0	0	low
1946	PC-3p-421198_5	TTACAGGTATGAGTCATGGCAA	up	inf	inf	0.373901	0	1.32662	0	0	6.63311	0	0	0	0	0	0	0	5	0	0	0	0	0	low
1947	PC-5p-125341_15	TACTTCGAAGAAAGAATTCTT	up	inf	inf	0.373901	0	6.30874	0	0	0	0	31.5437	0	0	0	0	0	0	0	25	0	0	0	middle
1948	PC-3p-414453_5	CCTCATGGAGCAAGAACCA	up	inf	inf	0.373901	0	1.26175	0	0	0	0	6.30874	0	0	0	0	0	0	0	5	0	0	0	low
1949	PC-3p-96874_19	GTACTGTGCCCTGAGAACTCT	up	inf	inf	0.373901	0	5.49715	0	27.4857	0	0	0	0	0	0	0	19	0	0	0	0	0	0	middle
1950	PC-5p-242121_8	AGTAAGTCATCATCAGCTC	up	inf	inf	0.373901	0	1.15506	5.77532	0	0	0	0	0	0	0	8	0	0	0	0	0	0	0	low
1951	PC-5p-279290_7	TGTTGTACTCGGCAGAGCA	up	inf	inf	0.373901	0	0.723738	0	0	0	3.61869	0	0	0	0	0	0	0	7	0	0	0	0	low
1952	PC-5p-318598_6	AGTGGGTTGAGATGATGAGA	up	inf	inf	0.373901	0	1.5141	0	0	0	0	7.57049	0	0	0	0	0	0	0	6	0	0	0	low
1953	PC-3p-246919_8	GCAACCAGGGGGAGAGAGAAAGT	up	inf	inf	0.373901	0	1.15506	5.77532	0	0	0	0	0	0	0	8	0	0	0	0	0	0	0	low
1954	PC-5p-246542_8	GCCTTGCTGCACTTTGGATT	up	inf	inf	0.373901	0	2.31459	0	11.5729	0	0	0	0	0	0	0	8	0	0	0	0	0	0	middle
1955	PC-3p-222384_9	TTTAAGAATTCCTCTTTG	up	inf	inf	0.373901	0	2.38792	0	0	11.9396	0	0	0	0	0	0	0	9	0	0	0	0	0	middle
1956	PC-3p-141130_13	AAATGGCAGTCTGACAAGT	up	inf	inf	0.373901	0	3.17643	15.8821	0	0	0	0	0	0	0	22	0	0	0	0	0	0	0	middle
1957	PC-5p-49011_47	ACTGTCTGGCTGGGTCTT	up	inf	inf	0.373901	0	14.6363	0	0	0	0	73.1814	0	0	0	0	0	0	0	58	0	0	0	middle
1958	PC-3p-203144_9	TGCCAAGTGTCGATGGTGGT	up	inf	inf	0.373901	0	2.27115	0	0	0	0	11.3557	0	0	0	0	0	0	0	9	0	0	0	middle
1959	PC-5p-225579_9	CTCAGTCTCCTGTGCAGACCT	up	inf	inf	0.373901	0	1.29945	6.49724	0	0	0	0	0	0	0	9	0	0	0	0	0	0	0	low
1960	PC-5p-262128_8	GAAACTGGAAAACTTGAGTG	up	inf	inf	0.373901	0	1.15506	5.77532	0	0	0	0	0	0	0	8	0	0	0	0	0	0	0	low
1961	PC-3p-348766_6	CCGCCATTACTTTTGCACCAC	up	inf	inf	0.373901	0	0.866299	4.33149	0	0	0	0	0	0	0	6	0	0	0	0	0	0	0	low
1962	PC-3p-248486_8	AGTGTCTTTGTGAAAGTGG	up	inf	inf	0.373901	0	0.827129	0	0	0	4.13565	0	0	0	0	0	0	0	8	0	0	0	0	low
1963	PC-5p-107643_17	CCTCCCCACTGTCTCCGGC	up	inf	inf	0.373901	0	4.9185	0	24.5925	0	0	0	0	0	0	0	17	0	0	0	0	0	0	middle
1964	PC-5p-297299_7	CCCCCCACTGCTATTTTCTT	up	inf	inf	0.373901	0	1.76645	0	0	0	0	8.83224	0	0	0	0	0	0	0	7	0	0	0	low
1965	PC-3p-268533_7	GGCATGGTCTCAAATAATTT	up	inf	inf	0.373901	0	0.723738	0	0	0	3.61869	0	0	0	0	0	0	0	7	0	0	0	0	low
1966	PC-5p-321583_6	TATGGTAGGGGTAGAGGGA	up	inf	inf	0.373901	0	1.59195	0	0	7.95973	0	0	0	0	0	0	0	6	0	0	0	0	0	low
1967	PC-5p-264351_7	TTAAATTGCATCCAATGATCTTT	up	inf	inf	0.373901	0	0.723738	0	0	0	3.61869	0	0	0	0	0	0	0	7	0	0	0	0	low
1968	PC-5p-221750_9	TCTGTCAGCCTCATTGGTAGCT	up	inf	inf	0.373901	0	2.60391	0	13.0196	0	0	0	0	0	0	0	9	0	0	0	0	0	0	middle
1969	PC-5p-130293_14	GTGGGGCTGGGCTGGTGCA	up	inf	inf	0.373901	0	4.05053	0	20.2526	0	0	0	0	0	0	0	14	0	0	0	0	0	0	middle
1970	PC-5p-225923_9	TGGCTAGAGTATGGGAGAG	up	inf	inf	0.373901	0	2.38792	0	0	11.9396	0	0	0	0	0	0	0	9	0	0	0	0	0	middle
1971	PC-5p-305939_6	CTGGGAGGGAAGGCAGCCCATC	up	inf	inf	0.373901	0	0.620347	0	0	0	3.10173	0	0	0	0	0	0	0	6	0	0	0	0	low
1972	PC-3p-341265_6	ATTTTGTTGTGGTGCAGAA	up	inf	inf	0.373901	0	0.620347	0	0	0	3.10173	0	0	0	0	0	0	0	6	0	0	0	0	low
1973	PC-3p-388018_5	TTCGGGAATTCGAGTTTGAG	up	inf	inf	0.373901	0	1.32662	0	0	6.63311	0	0	0	0	0	0	0	5	0	0	0	0	0	low
1974	PC-3p-402883_5	CCACCCTGGCAACTTTGAGG	up	inf	inf	0.373901	0	1.26175	0	0	0	0	6.30874	0	0	0	0	0	0	0	5	0	0	0	low
1975	PC-3p-161427_12	GCAGTGAGACTGCGGGGGA	up	inf	inf	0.373901	0	3.0282	0	0	0	0	15.141	0	0	0	0	0	0	0	12	0	0	0	middle
1976	PC-5p-111295_17	CCAGGGGCTGCTAGTGTTT	up	inf	inf	0.373901	0	4.9185	0	24.5925	0	0	0	0	0	0	0	17	0	0	0	0	0	0	middle
1977	PC-3p-166097_11	CCAGCTCTGTGCTCACATCT	up	inf	inf	0.373901	0	2.91857	0	0	14.5928	0	0	0	0	0	0	0	11	0	0	0	0	0	middle
1978	PC-5p-188566_10	ACAGGTCACACAGCTGGAGCT	up	inf	inf	0.373901	0	4.33985	0	21.6993	0	0	0	0	0	0	0	15	0	0	0	0	0	0	middle
1979	PC-3p-293406_7	CTTCCCCGCTTCCCCCCTAGGA	up	inf	inf	0.373901	0	2.02526	0	10.1263	0	0	0	0	0	0	0	7	0	0	0	0	0	0	middle
1980	PC-5p-175625_11	AAAGGGAAGCAAATAATAT	up	inf	inf	0.373901	0	3.18256	0	15.9128	0	0	0	0	0	0	0	11	0	0	0	0	0	0	middle
1981	PC-3p-299293_7	GTCATGTCTGTTGGTTTCA	up	inf	inf	0.373901	0	1.76645	0	0	0	0	8.83224	0	0	0	0	0	0	0	7	0	0	0	low
1982	PC-5p-291850_7	TGTGTCCTTTGTCTCTGAG	up	inf	inf	0.373901	0	0.723738	0	0	0	3.61869	0	0	0	0	0	0	0	7	0	0	0	0	low
1983	PC-3p-262712_7	TGTAGGCGTACATAGGTGTAT	up	inf	inf	0.373901	0	1.76645	0	0	0	0	8.83224	0	0	0	0	0	0	0	7	0	0	0	low
1984	PC-5p-325947_6	GTGTGAAGAGAGCGGTGCT	up	inf	inf	0.373901	0	0.620347	0	0	0	3.10173	0	0	0	0	0	0	0	6	0	0	0	0	low
1985	PC-3p-407598_5	TACAGAAGAGGACATGTGCTTT	up	inf	inf	0.373901	0	1.26175	0	0	0	0	6.30874	0	0	0	0	0	0	0	5	0	0	0	low
1986	PC-3p-344925_6	TTGTGATGTGCAGGATAGG	up	inf	inf	0.373901	0	0.620347	0	0	0	3.10173	0	0	0	0	0	0	0	6	0	0	0	0	low
1987	PC-5p-341822_6	CTCGCCCCGGCTGCGGTGAAC	up	inf	inf	0.373901	0	0.866299	4.33149	0	0	0	0	0	0	0	6	0	0	0	0	0	0	0	low
1988	PC-5p-360274_5	AAAGTATAGCTAAGTGGGAA	up	inf	inf	0.373901	0	0.721915	3.60958	0	0	0	0	0	0	0	5	0	0	0	0	0	0	0	low
1989	PC-5p-294587_7	TCTCCCTGTAGGACCAGCTCAA	up	inf	inf	0.373901	0	0.723738	0	0	0	3.61869	0	0	0	0	0	0	0	7	0	0	0	0	low
1990	PC-5p-135151_14	TTAGTTCTGTCTCGTTTTTT	up	inf	inf	0.373901	0	2.02136	10.1068	0	0	0	0	0	0	0	14	0	0	0	0	0	0	0	middle
1991	PC-3p-265063_7	TTGGAGAGAGGGGAGTATCA	up	inf	inf	0.373901	0	1.76645	0	0	0	0	8.83224	0	0	0	0	0	0	0	7	0	0	0	low
1992	PC-5p-244886_8	CAGAACCATGCCTGTCTGT	up	inf	inf	0.373901	0	0.827129	0	0	0	4.13565	0	0	0	0	0	0	0	8	0	0	0	0	low
1993	PC-5p-389073_5	TCAAATAGTTTGGATGGTA	up	inf	inf	0.373901	0	1.32662	0	0	6.63311	0	0	0	0	0	0	0	5	0	0	0	0	0	low
1994	PC-5p-212881_9	TGGGCCGCAGTGAATGGGG	up	inf	inf	0.373901	0	2.60391	0	13.0196	0	0	0	0	0	0	0	9	0	0	0	0	0	0	middle
1995	PC-3p-165028_11	GAGAAAGAGAGAATTTTGA	up	inf	inf	0.373901	0	1.1373	0	0	0	5.68651	0	0	0	0	0	0	0	11	0	0	0	0	low
1996	PC-3p-325159_6	CGGGCACGGGAGGGACACTTT	up	inf	inf	0.373901	0	1.5141	0	0	0	0	7.57049	0	0	0	0	0	0	0	6	0	0	0	low
[truncated: 1,414 more rows]
