# Supplementary material for: Differential expression profiles of plasma exosomal microRNAs in dilated cardiomyopathy with chronic heart failure
Source: J Cell Mol Med. 2023 May 27;27(14):1988–2003. doi: 10.1111/jcmm.17789 (PMC10339102; doi:10.1111/jcmm.17789)
Supplement: Supplementary file 3 — Table S2 [file JCMM-27-1988-s001.csv]

Lists of all matched targets of DE-miRNAs
	symbol
1	CD74
2	GNA11
3	MBD3
4	LMCD1
5	FSTL3
6	TNS1
7	TIGAR
8	PVR
9	OTUB2
10	CCDC80
11	CBX5
12	PYGB
13	CSNK2A1
14	CCDC113
15	CMC2
16	ZNF500
17	KNOP1
18	AGO2
19	PAG1
20	RAB3D
21	USF2
22	UBE2D4
23	CPA4
24	GTPBP10
25	RBM28
26	CEP41
27	YKT6
28	ZPR1
29	DTX4
30	PARP11
31	KRR1
32	ZNF76
33	IYD
34	LNPEP
35	GNAT1
36	HEMK1
37	EIF2AK2
38	NDUFS1
39	APC2
40	PLEKHA3
41	TCEANC2
42	OPRD1
43	SLC35D1
44	TCF21
45	MED28
46	SOGA1
47	FAM53C
48	ZNF141
49	PHF24
50	HOXC12
51	ZNF468
52	PAIP2B
53	PACSIN1
54	CDKN1A
55	SSR1
56	ATXN1
57	PSD4
58	STRADA
59	ELK1
60	AIF1L
61	GNG13
62	NFATC4
63	DTWD1
64	LILRA1
65	LILRA2
66	KIAA0930
67	STARD8
68	MAS1
69	ACTN4
70	ZNF557
71	ZNF426
72	GRWD1
73	SCO1
74	BTBD2
75	CD180
76	CABLES1
77	RTL8C
78	DAGLA
79	ADAM19
80	MSI1
81	HNF1A
82	PRRG4
83	GDF11
84	AGAP2
85	ACVR1B
86	RAB11FIP5
87	GNS
88	MDM2
89	STX6
90	PNKD
91	CHRND
92	ALPK3
93	LIMD2
94	DAB2IP
95	SORL1
96	DCUN1D5
97	CTDSPL2
98	PAK6
99	ADAM10
100	WDR12
101	TSPAN11
102	TRHDE
103	OSBPL8
104	LIPG
105	AP5M1
106	ALDH2
107	NDST1
108	GNB5
109	MCF2L
110	LTBP2
111	RBMS2
112	SMAD2
113	YY1
114	MOB3B
115	GLIS2
116	METTL2B
117	ZNF629
118	TTPAL
119	MARK4
120	RASA4
121	MTPAP
122	SMG6
123	ZNF264
124	DGCR2
125	UBE2R2
126	SYP
127	NOVA2
128	GYS1
129	LIFR
130	DDX25
131	TANC1
132	TFCP2L1
133	FAM20B
134	SYT7
135	POLR1A
136	TNFRSF8
137	NECTIN1
138	SC5D
139	CBL
140	DNAJC10
141	KYNU
142	FGF2
143	PALM
144	ASB1
145	KIF3C
146	EVC
147	MGAT4A
148	MAP3K13
149	IPCEF1
150	WWC1
151	LARS2
152	PRKAR2A
153	DMTN
154	LZTS1
155	SLIT1
156	GMEB2
157	NDUFA9
158	LLPH
159	CHFR
160	ANKRD52
161	SRRM4
162	DISP2
163	PML
164	MFGE8
165	CRTC3
166	FTO
167	NKD1
168	CDH11
169	RNF165
170	FEM1A
171	RNPEPL1
172	CACNG8
173	EPN1
174	GPR161
175	SFT2D2
176	POU2F1
177	KCNN3
178	ITPKB
179	GDF7
180	ABCG8
181	NRP2
182	LIMD1
183	NXPE3
184	RPL37
185	N4BP3
186	DAAM2
187	MMS22L
188	NOM1
189	FRMPD3
190	BIN3
191	ASB6
192	NPFFR1
193	ITPRIP
194	SLC1A2
195	LSM14B
196	CABLES2
197	TAOK2
198	PDCD4
199	USP15
200	TMEM18
201	TGOLN2
202	SLC30A6
203	ITGA1
204	RMND5A
205	KCTD15
206	JPH3
207	WNT3A
208	GPR26
209	SAMD14
210	MARVELD1
211	LONP2
212	CASP10
213	AFF2
214	KIF6
215	CYB5RL
216	GATAD1
217	TMEM164
218	OLFML2A
219	FAM160B2
220	KIAA0895L
221	TNFRSF13C
222	AGPAT3
223	LRRC3
224	CACFD1
225	PRX
226	CXCR5
227	CUX1
228	PSME3
229	NCKAP1L
230	ITGA5
231	CRAMP1
232	CCNF
233	CLPB
234	MAP4K2
235	ZYG11B
236	FBXO41
237	KCNIP3
238	LRRC58
239	HDAC11
240	EIF5A2
241	ABI2
242	SMIM14
243	DTX3L
244	UBXN7
245	MELTF
246	BSN
247	MFSD8
248	SCRG1
249	ANKRD33B
250	CREBRF
251	GALNT10
252	MYOZ3
253	ADCY1
254	WDFY2
255	PGM2L1
256	TMEM63C
257	JAKMIP3
258	FOXN4
259	SCN3B
260	TRIM44
261	TRIM66
262	GALR1
263	ZNF592
264	SLFN5
265	AGFG2
266	ENGASE
267	FN3K
268	SLC43A2
269	SLC25A23
270	TNRC6B
271	SF3B3
272	CDK5R2
273	KCNK3
274	FUT3
275	MRC2
276	MECP2
277	TRABD
278	CRTC2
279	ZNF439
280	NTRK2
281	C15orf40
282	TMEM154
283	SLC6A19
284	TMEM135
285	RNF187
286	ASXL1
287	TRIM56
288	MPLKIP
289	USP8
290	HOOK3
291	SYNPO
292	RAD9A
293	FAM53A
294	NUP93
295	ZNF483
296	PPARGC1B
297	XCR1
298	ACO1
299	CFLAR
300	CLOCK
301	ARL10
302	ZDHHC24
303	SUGT1
304	HAP1
305	SLCO2A1
306	ZNF431
307	HEG1
308	ZBTB4
309	ZNF490
310	RPL13
311	NSD2
312	CMKLR1
313	TMEM168
314	COL26A1
315	CSRNP3
316	PALM2AKAP2
317	CRHR1
318	BORCS5
319	NSUN3
320	ST8SIA5
321	IFT22
322	PLXDC1
323	MED29
324	CD209
325	YOD1
326	FGF13
327	LSMEM2
328	GRB2
329	GADD45GIP1
330	ZNF776
331	ZNF559
332	SPOCK2
333	SLC5A10
334	INTS3
335	IL17RA
336	GPR35
337	PACS1
338	KIF1C
339	CRTAP
340	PLXNA4
341	BAIAP2
342	CYBRD1
343	SOX11
344	TRIM72
345	SMC1A
346	ACADVL
347	RRP7A
348	LRRC57
349	WIPF2
350	SH3TC2
351	PXN
352	KLK4
353	GRK3
354	CIITA
355	NUPR1
356	SSH1
357	TIMM22
358	TOB2
359	ZNF704
360	KCNK12
361	IGDCC3
362	TTC7B
363	RTL10
364	ZNF26
365	ARSI
366	FOXK1
367	SDR42E1
368	CALN1
369	NFAM1
370	SPNS2
371	RGMA
372	GNB1L
373	PEX26
374	ZNF696
375	LMLN
376	SV2B
377	OPRM1
378	HHIPL1
379	FLRT2
380	CLN8
381	PURA
382	EXOC7
383	KIF21B
384	METTL7A
385	RNF215
386	OSBP2
387	FIGN
388	FAM83F
389	CRACR2A
390	ZNF347
391	C3orf70
392	FMNL3
393	INTU
394	TPCN1
395	RORA
396	TDP1
397	ZBTB16
398	LARP1
399	AP3S2
400	C6orf223
401	GCK
402	PTDSS1
403	TBC1D22A
404	DGKH
405	CHAT
406	SPRYD4
407	MRPL30
408	SPRED3
409	SHANK2
410	NF2
411	TPST2
412	IMPDH1
413	RPL14
414	MAP3K20
415	ZNF621
416	YIF1B
417	WNT7B
418	ZNF587
419	KSR2
420	GAB2
421	TSPAN18
422	RASSF4
423	TMEM201
424	NDUFV3
425	MGAT3
426	CORO1B
427	SBK1
428	PCDHB13
429	JPH1
430	SP6
431	FOXM1
432	ST3GAL2
433	MAFK
434	ZNF791
435	DICER1
436	TRIM24
437	MEAK7
438	NR3C1
439	CORO2A
440	ZNF763
441	DIPK1C
442	RPL28
443	MRRF
444	RBM38
445	LIN28B
446	RNF41
447	RAD51D
448	ARID3B
449	CD99L2
450	KLC1
451	CISH
452	ADARB1
453	FBXO25
454	DGCR8
455	ATP2B2
456	ACVR2B
457	SKP1
458	FOSB
459	SELENON
460	SLC11A1
461	NRDE2
462	SRGAP1
463	PAX2
464	MIER1
465	CCDC69
466	NUDCD3
467	VANGL1
468	LMX1B
469	CYP20A1
470	ZNF527
471	ORAI2
472	ARIH2
473	MAN1A2
474	NHEJ1
475	CAVIN1
476	CDC42SE1
477	ZBTB20
478	INKA2
479	TMEM229B
480	TENT4B
481	MAFG
482	AMER2
483	DCX
484	RAD9B
485	CACNA1E
486	MIGA2
487	AFAP1
488	SLC4A8
489	SPATS2L
490	QSOX2
491	KIRREL1
492	MPZL1
493	ZSWIM5
494	NFIX
495	RAB5B
496	IL16
497	TPPP
498	MAP1LC3A
499	VKORC1L1
500	GNL3L
501	SOX10
502	MTHFSD
503	ERC1
504	ZNF37A
505	LRIG2
506	CAPZA2
507	CDC42BPB
508	SPOUT1
509	TNNI1
510	IPO9
511	SLC9A8
512	R3HDM4
513	E2F2
514	QKI
515	KMO
516	NTPCR
517	IBA57
518	STUM
519	CEP43
520	FBXO28
521	MTARC1
522	NSL1
523	IRF6
524	DSTYK
525	MDM4
526	LMOD1
527	KIAA1614
528	QSOX1
529	TOR1AIP2
530	ZBTB37
531	UCK2
532	ATF6
533	PEX19
534	KCNJ9
535	EFNA3
536	CHRNB2
537	LRRC27
538	LHPP
539	BEND3
540	FAM204A
541	NHLRC2
542	TTF2
543	KCNC4
544	SYPL2
545	WBP1L
546	SFXN2
547	IRAK1
548	DBT
549	BTRC
550	ZNF275
551	CHRNA4
552	ENTPD7
553	GOLGA7B
554	PHF6
555	NKAP
556	NSMF
557	BCAS4
558	TMEM189
559	KCNB1
560	KCNT1
561	TSPAN14
562	ANXA11
563	POLH
564	ZCCHC24
565	NCS1
566	CLDN19
567	SH3GLB2
568	URM1
569	TRUB2
570	TAF8
571	JPH2
572	INPP5B
573	GRIK3
574	CHST3
575	STK40
576	AGO1
577	EIF4EBP2
578	PLCG1
579	ZBTB8A
580	DENND1A
581	RAB14
582	TMEM222
583	ZDHHC18
584	GRM4
585	BMPR2
586	YIPF6
587	NPLOC4
588	PLPPR1
589	H2AX
590	PTCH1
591	ATP11A
592	CLCN5
593	SHISA7
594	STXBP4
595	TRPM3
596	LZIC
597	H6PD
598	KLF12
599	NAA40
600	TRDMT1
601	PCDH9
602	TMEM8B
603	AJAP1
604	SKI
605	LANCL3
606	ZNF774
607	DUS4L-BCAP29
608	PCYT1B
609	SLC7A6
610	DNAJC15
611	TNFRSF18
612	LYRM7
613	KCNC1
614	CENPB
615	ARIH1
616	CCDC85C
617	KATNAL1
618	PTCD2
619	SLC7A1
620	IRF4
621	SLC5A3
622	IL6ST
623	ADARB2
624	ITPRIPL2
625	STK35
626	SIRPB1
627	SNPH
628	VLDLR
629	SEPSECS
630	FBXL18
631	FOXL2NB
632	FAM83H
633	ACVRL1
634	CPAMD8
635	LRRK1
636	FAM83G
637	NCBP3
638	ATXN7L3
639	RPH3A
640	FAXC
641	MRGPRE
642	LAIR1
643	PGBD5
644	PPP1R12B
645	ADGRA1
646	SDK2
647	TMEM119
648	GRK5
649	TAGLN
650	BCL2L11
651	P2RY2
652	TFAP2B
653	MRPL19
654	AL096814.2
655	PPP2R2B
656	NTRK3
657	VSIR
658	CPLX3
659	CELF1
660	ULK2
661	DDHD1
662	FOXO3B
663	MAP4
664	MPRIP
665	RPS29
666	ZNF445
667	TMEM106B
668	ZNF461
669	REPIN1
670	BICDL1
671	MANEAL
672	PFKL
673	DIPK2B
674	SLC35E3
675	ADAM22
676	VGLL3
677	TMF1
678	KDM2A
679	PPIL2
680	KSR1
681	OTOG
682	RADIL
683	UBXN2B
684	ST3GAL1
685	L3MBTL4
686	EPHB2
687	KREMEN1
688	MMACHC
689	SLC25A3
690	PANX2
691	HS1BP3
692	EFR3B
693	SLC37A2
694	ARHGAP35
695	MTA3
696	DUSP28
697	HOXD12
698	SLC22A23
699	SLC8A1
700	HIPK2
701	HIC2
702	ICOSLG
703	SAMD12
704	AAK1
705	KLHL30
706	CCDC141
707	IL1R1
708	SERF2
709	TRAF3IP1
710	CLEC16A
711	TTC7A
712	ZNF441
713	NABP1
714	DACT3
715	SMPD4
716	MROH7
717	DENND6B
718	SLC35F6
719	AQP12B
720	MMS19
721	UPB1
722	LZTR1
723	ZNF740
724	AATK
725	SMIM10L2A
726	SYNGAP1
727	FAM76A
728	HPCAL1
729	ATF7
730	FLNA
731	SUMO2
732	ZNF578
733	FRMD5
734	COL20A1
735	REV3L
736	DISC1
737	RNASEH2B
738	L3MBTL1
739	PARVG
740	IRGQ
741	NAT8L
742	TMED3
743	CEP78
744	SREBF2
745	TANC2
746	ZDHHC3
747	ZNF655
748	ZNF772
749	MROH7-TTC4
750	LRCH3
751	NANOS1
752	RAB15
753	ZNF737
754	HERC4
755	GRIP2
756	LILRA6
757	PGAP6
758	DBNL
759	ZSWIM8
760	DIS3L2
761	SCARF1
762	ZNF625-ZNF20
763	MDGA1
764	NBPF3
765	TMEM132C
766	FAM160A1
767	ADGRF3
768	SCN4A
769	ZNF814
770	C19orf25
771	VPS53
772	TRAPPC9
773	ACOXL
774	ZNF844
775	ZNF140
776	USP46
777	CTTNBP2
778	FZR1
779	CDH23
780	UBA52
781	BAK1
782	NFIC
783	GDPD5
784	TRIM67
785	COA1
786	PLEKHM1
787	AC068946.2
788	ADD1
789	PACS2
790	TINCR
791	PLXNB1
792	ATCAY
793	DSE
794	KCNH8
795	DGKI
796	AL031708.1
797	HDAC10
798	Z83844.1
799	SLC39A3
800	ZNF625
801	IFFO2
802	AL365205.1
803	MAPKBP1
804	ZNF727
805	CLSTN2
806	C1orf226
807	CDS2
808	BRCA1
809	ZNF746
810	MUC4
811	SEC31B
812	RASAL2
813	LYRM4
814	MYB
815	SLC25A26
816	HPS4
817	SRRM3
818	EXD3
819	IRF5
820	GAB4
821	ABCB8
822	TIMM17B
823	ZNF525
824	FGD3
825	AC006254.1
826	FRMD1
827	UMODL1
828	PCCB
829	VWA5B1
830	PDZD7
831	ZNF670-ZNF695
832	SKIV2L
833	VAPB
834	XPC
835	KCNC3
836	ACTR3C
837	IVD
838	MAMDC4
839	TCAF1
840	GMPPB
841	C6orf89
842	CACNA1C
843	DDI2
844	AL096711.2
845	GCC2
846	NOVA1
847	TREML2
848	LAS1L
849	TMEM266
850	MRM2
851	NR6A1
852	ABCA2
853	HMCN2
854	LGR6
855	KIDINS220
856	TFDP2
857	MAP3K4
858	ONECUT2
859	UTP25
860	RTEL1-TNFRSF6B
861	FAM199X
862	TFE3
863	ZNF619
864	PHC3
865	SNTN
866	ZNF341
867	SH3TC1
868	DCANP1
869	PDK2
870	ADAMTS12
871	UBE3D
872	ZFYVE16
873	FAM193B
874	KCTD16
875	APC
876	RNASET2
877	ALPK1
878	PHF3
879	KDM3B
880	RICTOR
881	ADGRL3
882	TMEM175
883	SEC24D
884	CDK18
885	ENDOV
886	ASPH
887	SLC45A4
888	AC005041.1
889	NWD1
890	HDAC2
891	RNF217
892	SLC25A37
893	MROH5
894	PIK3R1
895	RNF130
896	CCDC71L
897	ZFAT
898	KIF13B
899	PIDD1
900	TM7SF2
901	NADSYN1
902	RELA
903	GUCY1A2
904	TEAD1
905	BBS1
906	RAB30
907	MKNK1
908	KCNJ5
909	GRAMD1B
910	AP002495.1
911	MYO18A
912	LPXN
913	FZD4
914	ATP8B3
915	DNHD1
916	SLC24A4
917	IQANK1
918	HGH1
919	CACNG5
920	SPI1
921	KMT2A
922	RIN1
923	MED24
924	ZNF211
925	ACRBP
926	MANSC1
927	TXNDC2
928	ZNF268
929	ZNF891
930	CAPRIN2
931	RAB19
932	SOD2
933	PCYT2
934	USB1
935	STK24
936	USP10
937	PRICKLE3
938	CELF5
939	STOML1
940	AP4S1
941	EPS8
942	ZNRF3
943	NLRC5
944	HDAC7
945	MRPL42
946	MAPKAPK5
947	IKZF4
948	CACNB3
949	MYL6
950	C12orf45
951	FAM177A1
952	TUBB3
953	MAP3K9
954	C14orf132
955	SHE
956	HOMER2
957	INO80
958	IPO4
959	MINDY2
960	CCDC32
961	SEMA4B
962	FBN1
963	PEAK1
964	XKR7
965	RGL3
966	SZT2
967	CLK3
968	TAF1C
969	FIGNL2
970	ADGRG1
971	ATXN2L
972	SNX29
973	KCTD13
974	CDH16
975	SYT16
976	VAC14
977	INSYN1
978	SPG7
979	DEXI
980	CNTROB
981	C16orf72
982	USP6
983	RPS15A
984	TBC1D16
985	MED1
986	LLGL2
987	USP22
988	DYNLL2
989	AC046185.1
990	FLOT2
991	OTUD7B
992	PER1
993	C19orf47
994	TOP3A
995	GRAPL
996	CYBC1
997	SARM1
998	FAM71E2
999	PIAS2
1000	ZNF573
1001	SLC16A2
1002	GPATCH8
1003	WDR62
1004	ZNF793
1005	ZNF627
1006	GFAP
1007	ZNF283
1008	CBARP
1009	ZNF180
1010	MAP2K6
1011	APLP1
1012	DENND1C
1013	PLEKHH3
1014	NFATC1
1015	MAPK4
1016	AC010422.6
1017	ADAMTS10
1018	RYR1
1019	ELL
1020	ZNF552
1021	ZNF544
1022	USHBP1
1023	ETHE1
1024	TRPM4
1025	ZNF30
1026	PTPN23
1027	TSNAX-DISC1
1028	RASL10B
1029	CCDC120
1030	FRK
1031	POU5F2
1032	TRABD2B
1033	HEBP2
1034	CNKSR3
1035	ZBTB25
1036	USP6NL
1037	RASAL3
1038	GRIN2B
1039	KCNJ6
1040	RPAP2
1041	GAS2L1
1042	MED22
1043	SSTR3
1044	SVOP
1045	BCAM
1046	EPHB6
1047	MGAT4C
1048	ADPRHL1
1049	ARFRP1
1050	ANK2
1051	SLC46A1
1052	DAPK2
1053	CNOT3
1054	PLLP
1055	DOC2B
1056	C19orf12
1057	LYNX1
1058	CDH4
1059	AGBL1
1060	RPS6KA5
1061	HDGFL2
1062	GABRG3
1063	HSH2D
1064	CASTOR2
1065	CREB3L2
1066	METTL2A
1067	LPP
1068	NR2C2
1069	NAP1L1
1070	CAMK1D
1071	HIC1
1072	ZNF229
1073	CREB3L1
1074	MYO19
1075	GGA3
1076	CDKL5
1077	NKAIN3
1078	CHD2
1079	BLACAT1
1080	DOCK9
1081	ESPN
1082	CRYBG1
1083	COL11A1
1084	ATRIP
1085	POU6F1
1086	ARHGEF4
1087	TCF4
1088	LCORL
1089	AC104452.1
1090	PRICKLE2
1091	VSIG10L2
1092	GABRG2
1093	C4orf50
1094	PERCC1
1095	LIAS
1096	OR1I1
1097	OR2AT4
1098	FAM71F2
1099	SCN1A
1100	OR10H5
1101	THRB
1102	DEPDC5
1103	AL162377.3
1104	AL157935.2
1105	PANK2
1106	ST3GAL3
1107	TRANK1
1108	AK1
1109	GIPC3
1110	ABCC8
1111	TUG1
1112	CCNJL
1113	ANKRD11
1114	CBLB
1115	RUNX2
1116	DYRK1A
1117	GATD3A
1118	MOGS
1119	ENPP1
1120	AP5Z1
1121	CDC42
1122	INPP5F
1123	GAN
1124	ANKS1A
1125	WDR27
1126	SAXO1
1127	DHH
1128	FGFR1
1129	ACSF3
1130	KCNH3
1131	VPS13C
1132	LRPAP1
1133	PGM3
1134	STAT2
1135	ACSL6
1136	GREM1
1137	AC021087.5
1138	AC022415.2
1139	TPM3
1140	HECTD4
1141	BDH1
1142	AL441992.2
1143	ZNF546
1144	LRRC7
1145	PTPRZ1
1146	MYH11
1147	ALX4
1148	ZNF875
1149	NNT
1150	PLA2G6
1151	FAN1
1152	KCNAB2
1153	GVQW3
1154	AMPD2
1155	COX10
1156	CYP27C1
1157	AP3B2
1158	MFSD4B
1159	MICAL3
1160	TNK2
1161	NIN
1162	APOB
1163	EML6
1164	SHANK3
1165	ADCY7
1166	SYNE2
1167	CAPZB
1168	ANKRD26
1169	AARS1
1170	IFT172
1171	CHMP1A
1172	MTMR2
1173	SCN11A
1174	RUBCNL
1175	DISP1
1176	CEP290
