# Supplementary material for: Differential expression profiles of plasma exosomal microRNAs in dilated cardiomyopathy with chronic heart failure
Source: J Cell Mol Med. 2023 May 27;27(14):1988–2003. doi: 10.1111/jcmm.17789 (PMC10339102; doi:10.1111/jcmm.17789)
Supplement: Supplementary file 4 — Table S3 [file JCMM-27-1988-s003.csv]

Lists of GO enrichment results of 75 DE-miRNAs targets
	ONTOLOGY	ID	Description	GeneRatio	BgRatio	pvalue	p.adjust	qvalue	geneID	Count
GO:0010975	BP	GO:0010975	regulation of neuron projection development	52/1054	445/18723	4.81E-07	0.002458064	0.002321253	PACSIN1/NFATC4/MDM2/DAB2IP/ADAM10/MAP3K13/LZTS1/WNT3A/CUX1/ABI2/NTRK2/CFLAR/FGF13/PLXNA4/BAIAP2/RGMA/LRIG2/CHRNB2/NSMF/NCS1/BMPR2/VLDLR/NTRK3/ULK2/TMEM106B/EPHB2/KREMEN1/ARHGAP35/SYNGAP1/FLNA/DISC1/TANC2/DBNL/SCARF1/TRIM67/PLXNB1/KIDINS220/HDAC2/KIF13B/CAPRIN2/STK24/SEMA4B/SARM1/GFAP/CDH4/CREB3L2/CAMK1D/CDKL5/INPP5F/LRRC7/NIN/SHANK3	52
GO:0031346	BP	GO:0031346	positive regulation of cell projection organization	41/1054	353/18723	8.94E-06	0.019093608	0.018030898	PACSIN1/DAB2IP/MARK4/PALM/MAP3K13/WNT3A/CUX1/ABI2/NTRK2/CFLAR/HAP1/PLXNA4/BAIAP2/RGMA/CORO1B/BMPR2/VLDLR/NTRK3/TMEM106B/ARHGAP35/FLNA/DISC1/DBNL/SCARF1/TRIM67/PLEKHM1/PLXNB1/KIDINS220/APC/PIK3R1/FZD4/CAPRIN2/EPS8/CDH4/CREB3L2/CAMK1D/CDKL5/CDC42/SAXO1/LRRC7/NIN	41
GO:0042391	BP	GO:0042391	regulation of membrane potential	47/1054	434/18723	1.33E-05	0.019093608	0.018030898	GNA11/NDUFS1/OPRD1/CHRND/SCN3B/KCNK3/MECP2/NTRK2/FGF13/GPR35/BAIAP2/SSH1/KCNK12/RTL10/OPRM1/SLC4A8/CHRNB2/CHRNA4/KCNB1/CLDN19/GRIK3/KCNC1/SLC8A1/FLNA/SCN4A/BAK1/KCNH8/CACNA1C/KCNJ5/SLC24A4/SOD2/CACNB3/INSYN1/TRPM4/HEBP2/GRIN2B/ANK2/GABRG3/GABRG2/SCN1A/PANK2/KCNH3/NNT/KCNAB2/SHANK3/MTMR2/SCN11A	47
GO:0050808	BP	GO:0050808	synapse organization	46/1054	426/18723	1.76E-05	0.019093608	0.018030898	NFATC4/DAB2IP/ADAM10/TANC1/NECTIN1/PALM/SLIT1/NRP2/WNT3A/ABI2/BSN/MECP2/NTRK2/SYNPO/FGF13/SPOCK2/BAIAP2/SSH1/FLRT2/SHANK2/WNT7B/PCDHB13/ERC1/CHRNB2/SHISA7/SDK2/NTRK3/EPHB2/SYNGAP1/FLNA/DISC1/TANC2/DBNL/MDGA1/CTTNBP2/PLXNB1/CLSTN2/ADGRL3/CAPRIN2/CACNB3/GRIN2B/CDKL5/GABRG2/CDC42/SHANK3/MTMR2	46
GO:0050767	BP	GO:0050767	regulation of neurogenesis	41/1054	364/18723	1.87E-05	0.019093608	0.018030898	NFATC4/SORL1/MAP3K13/DAAM2/WNT3A/CUX1/NTRK2/HOOK3/HAP1/FGF13/PLXNA4/BAIAP2/SOX11/RGMA/OPRM1/NF2/DICER1/SOX10/BMPR2/SKI/IL6ST/NTRK3/ULK2/EPHB2/SYNGAP1/DISC1/DBNL/PLXNB1/MYB/HDAC2/RELA/CAPRIN2/SEMA4B/GFAP/CDH4/NAP1L1/CDKL5/ABCC8/PTPRZ1/NIN/SHANK3	41
GO:0051960	BP	GO:0051960	regulation of nervous system development	47/1054	443/18723	2.26E-05	0.019227997	0.018157807	ZPR1/NFATC4/SORL1/MAP3K13/SLIT1/DAAM2/WNT3A/CUX1/NTRK2/HOOK3/HAP1/FGF13/PLXNA4/BAIAP2/SOX11/RGMA/OPRM1/FLRT2/NF2/DICER1/TPPP/SOX10/BMPR2/SKI/IL6ST/NTRK3/ULK2/EPHB2/SYNGAP1/DISC1/DBNL/PLXNB1/CLSTN2/MYB/HDAC2/RELA/CAPRIN2/SEMA4B/GFAP/CDH4/NAP1L1/CDKL5/ABCC8/PTPRZ1/NIN/SHANK3/MTMR2	47
GO:0048736	BP	GO:0048736	appendage development	24/1054	172/18723	3.60E-05	0.019386987	0.018307947	ZNF141/RNF165/SOX11/INTU/ZBTB16/MAP3K20/IRF6/BMPR2/PTCH1/SKI/BCL2L11/TFAP2B/KREMEN1/HOXD12/BAK1/SLC39A3/CACNA1C/HDAC2/ZNRF3/MED1/RUNX2/GREM1/ALX4/IFT172	24
GO:0060173	BP	GO:0060173	limb development	24/1054	172/18723	3.60E-05	0.019386987	0.018307947	ZNF141/RNF165/SOX11/INTU/ZBTB16/MAP3K20/IRF6/BMPR2/PTCH1/SKI/BCL2L11/TFAP2B/KREMEN1/HOXD12/BAK1/SLC39A3/CACNA1C/HDAC2/ZNRF3/MED1/RUNX2/GREM1/ALX4/IFT172	24
GO:0050804	BP	GO:0050804	modulation of chemical synaptic transmission	46/1054	439/18723	3.74E-05	0.019386987	0.018307947	PHF24/NFATC4/PNKD/SYP/SYT7/LZTS1/CDH11/CACNG8/JPH3/WNT3A/ADCY1/MECP2/NTRK2/USP8/HAP1/BAIAP2/SSH1/SHANK2/SLC4A8/ERC1/KMO/CHRNB2/NSMF/KCNB1/NCS1/GRIK3/EIF4EBP2/PLCG1/GRM4/SHISA7/CPLX3/EPHB2/SYNGAP1/DISC1/ZDHHC3/USP46/DGKI/CLSTN2/CACNG5/CACNB3/KCTD13/GFAP/GRIN2B/PLA2G6/SHANK3/MTMR2	46
GO:0099177	BP	GO:0099177	regulation of trans-synaptic signaling	46/1054	440/18723	3.96E-05	0.019386987	0.018307947	PHF24/NFATC4/PNKD/SYP/SYT7/LZTS1/CDH11/CACNG8/JPH3/WNT3A/ADCY1/MECP2/NTRK2/USP8/HAP1/BAIAP2/SSH1/SHANK2/SLC4A8/ERC1/KMO/CHRNB2/NSMF/KCNB1/NCS1/GRIK3/EIF4EBP2/PLCG1/GRM4/SHISA7/CPLX3/EPHB2/SYNGAP1/DISC1/ZDHHC3/USP46/DGKI/CLSTN2/CACNG5/CACNB3/KCTD13/GFAP/GRIN2B/PLA2G6/SHANK3/MTMR2	46
GO:0061564	BP	GO:0061564	axon development	48/1054	467/18723	4.17E-05	0.019386987	0.018307947	ZPR1/NOVA2/NECTIN1/MAP3K13/SLIT1/CDH11/RNF165/GDF7/NRP2/TAOK2/WNT3A/ADCY1/NTRK2/FGF13/PLXNA4/BAIAP2/RGMA/FLRT2/ADARB1/PAX2/LRIG2/EFNA3/CHRNB2/BMPR2/PTCH1/ULK2/EPHB2/KREMEN1/ARHGAP35/SYNGAP1/FLNA/DISC1/DBNL/SCARF1/PLXNB1/LGR6/KIF13B/STK24/TUBB3/SEMA4B/SZT2/EPHB6/CDH4/RPS6KA5/CDKL5/INPP5F/PTPRZ1/NIN	48
GO:0001508	BP	GO:0001508	action potential	20/1054	134/18723	6.04E-05	0.024274868	0.022923779	GNA11/SCN3B/NTRK2/FGF13/GPR35/CHRNB2/CHRNA4/KCNB1/CLDN19/SLC8A1/FLNA/SCN4A/CACNA1C/KCNJ5/CACNB3/TRPM4/ANK2/SCN1A/KCNAB2/SCN11A	20
GO:0021952	BP	GO:0021952	central nervous system projection neuron axonogenesis	8/1054	26/18723	6.17E-05	0.024274868	0.022923779	CDH11/PLXNA4/ADARB1/CHRNB2/EPHB2/SZT2/EPHB6/NIN	8
GO:0050769	BP	GO:0050769	positive regulation of neurogenesis	28/1054	225/18723	6.91E-05	0.025227269	0.023823171	MAP3K13/WNT3A/CUX1/NTRK2/HAP1/PLXNA4/BAIAP2/SOX11/OPRM1/DICER1/SOX10/BMPR2/IL6ST/EPHB2/DISC1/DBNL/PLXNB1/MYB/HDAC2/RELA/CAPRIN2/GFAP/CDH4/NAP1L1/CDKL5/PTPRZ1/NIN/SHANK3	28
GO:0042770	BP	GO:0042770	signal transduction in response to DNA damage	23/1054	172/18723	0.000100954	0.029023372	0.027407992	CD74/CDKN1A/MDM2/PML/TAOK2/RAD9A/CLOCK/GRB2/MAP3K20/FOXM1/RAD9B/MDM4/H2AX/HIPK2/RNASEH2B/FZR1/BRCA1/XPC/PIDD1/USP10/HIC1/ATRIP/DYRK1A	23
GO:0035330	BP	GO:0035330	regulation of hippo signaling	7/1054	21/18723	0.000101639	0.029023372	0.027407992	MOB3B/WWC1/LIMD1/SOX11/SHANK2/NF2/FRMD1	7
GO:0021955	BP	GO:0021955	central nervous system neuron axonogenesis	9/1054	35/18723	0.000102486	0.029023372	0.027407992	CDH11/PLXNA4/ADARB1/CHRNB2/EPHB2/ARHGAP35/SZT2/EPHB6/NIN	9
GO:0016358	BP	GO:0016358	dendrite development	29/1054	243/18723	0.000109824	0.029023372	0.027407992	PACSIN1/NFATC4/DAB2IP/ADAM10/LZTS1/LLPH/TAOK2/CUX1/ABI2/MECP2/BAIAP2/CHRNB2/NSMF/VLDLR/TMEM106B/EPHB2/SYNGAP1/DISC1/TANC2/DBNL/SCARF1/KIDINS220/HDAC2/CAPRIN2/SARM1/CAMK1D/CDKL5/CDC42/SHANK3	29
GO:0021953	BP	GO:0021953	central nervous system neuron differentiation	22/1054	162/18723	0.000112655	0.029023372	0.027407992	NOVA2/CDH11/GDF7/NRP2/WNT3A/FOXN4/NTRK2/PLXNA4/CLN8/RORA/ADARB1/CHRNB2/PTCH1/EPHB2/ARHGAP35/DISC1/MDGA1/SZT2/EPHB6/NIN/SHANK3/IFT172	22
GO:0048592	BP	GO:0048592	eye morphogenesis	21/1054	151/18723	0.000113528	0.029023372	0.027407992	GNAT1/YY1/NECTIN1/FGF2/NKD1/ABI2/FOXN4/NTRK2/SOX11/PAX2/SKI/SDK2/TFAP2B/EPHB2/HIPK2/BAK1/FBN1/THRB/TUG1/IFT172/CEP290	21
GO:0030534	BP	GO:0030534	adult behavior	19/1054	130/18723	0.000121784	0.029116629	0.027496058	OPRD1/SLC1A2/MECP2/OPRM1/CLN8/SHANK2/MAFG/CHRNB2/CHRNA4/ADAM22/OTOG/HIPK2/USP46/HDAC2/EPS8/HOMER2/GABRG2/INPP5F/SHANK3	19
GO:0006816	BP	GO:0006816	calcium ion transport	43/1054	422/18723	0.000125282	0.029116629	0.027496058	OPRD1/LILRA2/GNB5/FGF2/PML/CACNG8/JPH3/WNT3A/SLC25A23/XCR1/HAP1/CRHR1/GPR35/OPRM1/CRACR2A/TPCN1/GCK/JPH1/ATP2B2/SELENON/ORAI2/CACNA1E/IL16/CHRNB2/CHRNA4/NCS1/JPH2/PLCG1/TRPM3/SLC8A1/CDH23/BAK1/CACNA1C/SLC24A4/CACNG5/CACNB3/HOMER2/CBARP/RYR1/TRPM4/GRIN2B/ANK2/PLA2G6	43
GO:0014010	BP	GO:0014010	Schwann cell proliferation	5/1054	11/18723	0.000194484	0.042460328	0.040097074	NF2/DICER1/SOX10/SKI/GFAP	5
GO:0048813	BP	GO:0048813	dendrite morphogenesis	20/1054	146/18723	0.000201443	0.042460328	0.040097074	NFATC4/ADAM10/LZTS1/TAOK2/CUX1/ABI2/BAIAP2/CHRNB2/NSMF/VLDLR/TMEM106B/EPHB2/TANC2/DBNL/KIDINS220/CAPRIN2/SARM1/CDKL5/CDC42/SHANK3	20
GO:0030900	BP	GO:0030900	forebrain development	39/1054	379/18723	0.00020761	0.042460328	0.040097074	MAS1/DAB2IP/NDST1/FGF2/SLIT1/GDF7/NRP2/SLC1A2/WNT3A/CDK5R2/NTRK2/HOOK3/HAP1/FGF13/PLXNA4/NF2/WNT7B/CHRNB2/H2AX/PCDH9/SKI/KCNC1/CCDC85C/CELF1/EPHB2/ARHGAP35/SLC8A1/CCDC141/FLNA/DISC1/MDGA1/TRAPPC9/SZT2/ADGRG1/WDR62/APLP1/SSTR3/NIN/SHANK3	39
GO:0050803	BP	GO:0050803	regulation of synapse structure or activity	26/1054	218/18723	0.000246157	0.04840775	0.045713475	NFATC4/DAB2IP/ADAM10/NECTIN1/SLIT1/NRP2/WNT3A/ABI2/NTRK2/BAIAP2/FLRT2/CHRNB2/NTRK3/EPHB2/SYNGAP1/DISC1/TANC2/DBNL/MDGA1/CTTNBP2/CLSTN2/CAPRIN2/GRIN2B/CDKL5/CDC42/SHANK3	26
GO:0032279	CC	GO:0032279	asymmetric synapse	46/1092	335/19550	1.55E-08	5.37E-06	4.75E-06	OPRD1/DAGLA/ADAM10/TANC1/PALM/DMTN/LZTS1/CACNG8/SAMD14/BSN/ADCY1/NTRK2/USP8/SYNPO/BAIAP2/SHANK2/RPL14/ATP2B2/SLC4A8/NSMF/NCS1/BMPR2/PTCH1/SHISA7/ADGRA1/ADAM22/SLC8A1/SYNGAP1/DISC1/GRIP2/DBNL/ADD1/DGKI/CLSTN2/CACNA1C/CACNG5/EPS8/HOMER2/INSYN1/DYNLL2/GRIN2B/CDKL5/LRRC7/SHANK3/CAPZB/MTMR2	46
GO:0098984	CC	GO:0098984	neuron to neuron synapse	48/1092	361/19550	2.14E-08	5.37E-06	4.75E-06	OPRD1/DAGLA/ADAM10/TANC1/SYT7/NECTIN1/PALM/DMTN/LZTS1/CACNG8/SAMD14/BSN/ADCY1/NTRK2/USP8/SYNPO/BAIAP2/SHANK2/RPL14/ATP2B2/SLC4A8/NSMF/NCS1/BMPR2/PTCH1/SHISA7/ADGRA1/ADAM22/SLC8A1/SYNGAP1/DISC1/GRIP2/DBNL/ADD1/DGKI/CLSTN2/CACNA1C/CACNG5/EPS8/HOMER2/INSYN1/DYNLL2/GRIN2B/CDKL5/LRRC7/SHANK3/CAPZB/MTMR2	48
GO:0014069	CC	GO:0014069	postsynaptic density	45/1092	330/19550	2.75E-08	5.37E-06	4.75E-06	OPRD1/DAGLA/ADAM10/TANC1/PALM/DMTN/LZTS1/CACNG8/SAMD14/BSN/ADCY1/NTRK2/USP8/SYNPO/BAIAP2/SHANK2/RPL14/ATP2B2/NSMF/NCS1/BMPR2/PTCH1/SHISA7/ADGRA1/ADAM22/SLC8A1/SYNGAP1/DISC1/GRIP2/DBNL/ADD1/DGKI/CLSTN2/CACNA1C/CACNG5/EPS8/HOMER2/INSYN1/DYNLL2/GRIN2B/CDKL5/LRRC7/SHANK3/CAPZB/MTMR2	45
GO:0099572	CC	GO:0099572	postsynaptic specialization	47/1092	356/19550	3.74E-08	5.48E-06	4.85E-06	OPRD1/DAGLA/CHRND/ADAM10/TANC1/PALM/DMTN/LZTS1/CACNG8/SAMD14/BSN/ADCY1/NTRK2/USP8/SYNPO/BAIAP2/SHANK2/RPL14/ATP2B2/CHRNB2/NSMF/NCS1/BMPR2/PTCH1/SHISA7/ADGRA1/ADAM22/SLC8A1/SYNGAP1/DISC1/GRIP2/DBNL/ADD1/DGKI/CLSTN2/CACNA1C/CACNG5/EPS8/HOMER2/INSYN1/DYNLL2/GRIN2B/CDKL5/LRRC7/SHANK3/CAPZB/MTMR2	47
GO:0097060	CC	GO:0097060	synaptic membrane	48/1092	384/19550	1.46E-07	1.68E-05	1.48E-05	OPRD1/DAGLA/CHRND/ADAM10/SYP/SYT7/NECTIN1/PALM/LZTS1/CACNG8/NRP2/SLC1A2/ADCY1/BAIAP2/OPRM1/SHANK2/ATP2B2/SLC4A8/ERC1/CHRNB2/CHRNA4/KCNB1/GRIK3/DENND1A/SHISA7/KCNC1/SNPH/RPH3A/NTRK3/CPLX3/ADAM22/EPHB2/SLC8A1/GRIP2/DBNL/DGKI/CLSTN2/KCNC3/CACNA1C/KCTD16/CACNG5/FLOT2/GRIN2B/ANK2/GABRG3/GABRG2/SHANK3/MTMR2	48
GO:0150034	CC	GO:0150034	distal axon	40/1092	294/19550	1.72E-07	1.68E-05	1.48E-05	ZPR1/OPRD1/PACSIN1/ELK1/SYP/TANC1/NECTIN1/CBL/TAOK2/KCNIP3/CDK5R2/NTRK2/HAP1/FGF13/SSH1/EXOC7/KIF21B/SHANK2/DICER1/KLC1/SLC4A8/LRIG2/NCS1/GRIK3/PTCH1/PCDH9/KCNC1/CPLX3/SLC8A1/AAK1/FLNA/DISC1/GDPD5/ATCAY/EPS8/TUBB3/CBARP/CCDC120/CDKL5/NIN	40
GO:0031256	CC	GO:0031256	leading edge membrane	28/1092	180/19550	8.25E-07	6.91E-05	6.11E-05	APC2/OPRD1/PACSIN1/PSD4/AIF1L/DAGLA/PALM/WWC1/SLC1A2/ITGA5/OPRM1/NF2/ATP2B2/KCNC4/KCNB1/PLCG1/SHISA7/KCNC1/KSR1/KCNC3/APC/EPS8/GABRG3/CDKL5/ARHGEF4/GABRG2/CDC42/SYNE2	28
GO:0032590	CC	GO:0032590	dendrite membrane	12/1092	43/19550	2.65E-06	0.000194749	0.000172171	OPRD1/DAGLA/PALM/OPRM1/ATP2B2/KCNC4/KCNB1/SHISA7/KCNC1/KCNC3/GABRG3/GABRG2	12
GO:0030427	CC	GO:0030427	site of polarized growth	27/1092	183/19550	3.64E-06	0.000237468	0.000209937	ZPR1/NECTIN1/CBL/TAOK2/CDK5R2/HAP1/FGF13/SSH1/EXOC7/KIF21B/SHANK2/DICER1/KLC1/LRIG2/PTCH1/PCDH9/FLNA/DISC1/DBNL/GDPD5/ATCAY/EPS8/TUBB3/CBARP/CCDC120/CDKL5/NIN	27
GO:0031253	CC	GO:0031253	cell projection membrane	41/1092	346/19550	4.57E-06	0.000268489	0.000237362	GNAT1/APC2/OPRD1/PACSIN1/PSD4/AIF1L/DAGLA/PALM/EVC/WWC1/DMTN/GPR161/SLC1A2/ITGA5/SLC6A19/CYBRD1/OPRM1/SHANK2/NF2/ATP2B2/KIRREL1/PEX19/KCNC4/KCNB1/PLCG1/PTCH1/SHISA7/KCNC1/KSR1/KCNC3/APC/BBS1/EPS8/SSTR3/SLC46A1/GABRG3/CDKL5/ARHGEF4/GABRG2/SHANK3/SYNE2	41
GO:0030426	CC	GO:0030426	growth cone	26/1092	177/19550	5.95E-06	0.000317383	0.000280588	ZPR1/NECTIN1/CBL/TAOK2/CDK5R2/HAP1/FGF13/SSH1/EXOC7/KIF21B/SHANK2/DICER1/KLC1/LRIG2/PTCH1/PCDH9/FLNA/DISC1/GDPD5/ATCAY/EPS8/TUBB3/CBARP/CCDC120/CDKL5/NIN	26
GO:0045211	CC	GO:0045211	postsynaptic membrane	34/1092	277/19550	1.39E-05	0.000679686	0.000600888	OPRD1/DAGLA/CHRND/ADAM10/LZTS1/CACNG8/NRP2/ADCY1/OPRM1/SHANK2/ATP2B2/CHRNB2/CHRNA4/KCNB1/GRIK3/SHISA7/KCNC1/RPH3A/NTRK3/ADAM22/EPHB2/SLC8A1/GRIP2/DBNL/CLSTN2/KCNC3/CACNA1C/KCTD16/CACNG5/GRIN2B/ANK2/GABRG3/GABRG2/SHANK3	34
GO:0032589	CC	GO:0032589	neuron projection membrane	13/1092	62/19550	3.08E-05	0.001392065	0.001230679	OPRD1/DAGLA/PALM/SLC1A2/OPRM1/ATP2B2/KCNC4/KCNB1/SHISA7/KCNC1/KCNC3/GABRG3/GABRG2	13
GO:0043197	CC	GO:0043197	dendritic spine	24/1092	183/19550	8.74E-05	0.003664131	0.003239338	OPRD1/DAGLA/ADAM10/PALM/LZTS1/ABI2/NTRK2/USP8/SYNPO/HAP1/BAIAP2/OPRM1/SHANK2/ATP2B2/SHISA7/RPH3A/SLC8A1/TANC2/CTTNBP2/DGKI/KCNC3/CDC42/SHANK3/MTMR2	24
GO:0044309	CC	GO:0044309	neuron spine	24/1092	184/19550	9.53E-05	0.003728968	0.003296658	OPRD1/DAGLA/ADAM10/PALM/LZTS1/ABI2/NTRK2/USP8/SYNPO/HAP1/BAIAP2/OPRM1/SHANK2/ATP2B2/SHISA7/RPH3A/SLC8A1/TANC2/CTTNBP2/DGKI/KCNC3/CDC42/SHANK3/MTMR2	24
GO:0044306	CC	GO:0044306	neuron projection terminus	20/1092	141/19550	0.00011237	0.004117988	0.003640578	FSTL3/OPRD1/PACSIN1/ELK1/SYP/TANC1/SLC1A2/KCNIP3/BSN/SCRG1/NTRK2/BAIAP2/SLC4A8/NCS1/GRIK3/KCNC1/CPLX3/SLC8A1/AAK1/ATCAY	20
GO:0034703	CC	GO:0034703	cation channel complex	26/1092	210/19550	0.00011926	0.004117988	0.003640578	CACNG8/KCNIP3/SCN3B/CACNA1E/KCNC4/KCNB1/GRIK3/SHISA7/KCNC1/SLC5A3/SCN4A/ABCB8/KCNC3/CACNA1C/KCNJ5/CACNG5/EPS8/CACNB3/RYR1/TRPM4/GRIN2B/KCNJ6/SCN1A/ABCC8/KCNAB2/SCN11A	26
GO:0034702	CC	GO:0034702	ion channel complex	31/1092	282/19550	0.000254187	0.00828931	0.007328306	CHRND/CACNG8/KCNIP3/SCN3B/CACNA1E/CHRNB2/KCNC4/CHRNA4/KCNB1/GRIK3/SHISA7/KCNC1/SLC5A3/SCN4A/ABCB8/KCNC3/CACNA1C/KCNJ5/CACNG5/EPS8/CACNB3/RYR1/TRPM4/GRIN2B/KCNJ6/GABRG3/GABRG2/SCN1A/ABCC8/KCNAB2/SCN11A	31
GO:0099240	CC	GO:0099240	intrinsic component of synaptic membrane	21/1092	163/19550	0.000301688	0.009320561	0.008240001	OPRD1/DAGLA/CHRND/SYT7/NECTIN1/NRP2/SLC1A2/ADCY1/OPRM1/CHRNB2/SHISA7/KCNC1/NTRK3/CPLX3/ADAM22/EPHB2/SLC8A1/CLSTN2/CACNG5/FLOT2/GABRG3	21
GO:0098978	CC	GO:0098978	glutamatergic synapse	35/1092	338/19550	0.000333139	0.009777634	0.008644084	ADAM10/CDH11/NRP2/SLC1A2/WNT3A/BSN/ADCY1/USP8/BAIAP2/PURA/ATP2B2/SLC4A8/NCS1/GRIK3/PLCG1/SHISA7/ADGRA1/NTRK3/ADAM22/EPHB2/SYNGAP1/FLNA/GRIP2/USP46/CTTNBP2/CLSTN2/ADGRL3/RELA/FZD4/CACNG5/EPS8/HOMER2/DYNLL2/FLOT2/CDKL5	35
GO:0099699	CC	GO:0099699	integral component of synaptic membrane	19/1092	150/19550	0.000707706	0.019169595	0.016947208	OPRD1/DAGLA/CHRND/SYT7/NECTIN1/NRP2/SLC1A2/ADCY1/OPRM1/CHRNB2/SHISA7/KCNC1/NTRK3/ADAM22/EPHB2/SLC8A1/CLSTN2/CACNG5/GABRG3	19
GO:1902495	CC	GO:1902495	transmembrane transporter complex	36/1092	366/19550	0.000723275	0.019169595	0.016947208	NDUFS1/CHRND/NDUFA9/CACNG8/ABCG8/KCNIP3/SCN3B/NDUFV3/CACNA1E/CHRNB2/KCNC4/CHRNA4/KCNB1/GRIK3/SHISA7/KCNC1/SLC5A3/SCN4A/ABCB8/KCNC3/CACNA1C/ABCA2/KCNJ5/CACNG5/EPS8/CACNB3/RYR1/TRPM4/GRIN2B/KCNJ6/GABRG3/GABRG2/SCN1A/ABCC8/KCNAB2/SCN11A	36
GO:1990351	CC	GO:1990351	transporter complex	37/1092	381/19550	0.000779105	0.019169595	0.016947208	NDUFS1/CHRND/NDUFA9/CACNG8/ABCG8/KCNIP3/SCN3B/NDUFV3/CACNA1E/CHRNB2/KCNC4/CHRNA4/KCNB1/GRIK3/ATP11A/SHISA7/KCNC1/SLC5A3/SCN4A/ABCB8/KCNC3/CACNA1C/ABCA2/KCNJ5/CACNG5/EPS8/CACNB3/RYR1/TRPM4/GRIN2B/KCNJ6/GABRG3/GABRG2/SCN1A/ABCC8/KCNAB2/SCN11A	37
GO:0031252	CC	GO:0031252	cell leading edge	40/1092	422/19550	0.000783765	0.019169595	0.016947208	APC2/OPRD1/PACSIN1/PSD4/AIF1L/DAGLA/PALM/WWC1/SLC1A2/ITGA5/ABI2/BAIAP2/PXN/SSH1/OPRM1/NF2/CORO1B/ATP2B2/CDC42BPB/KCNC4/KCNB1/PLCG1/SHISA7/KCNC1/KSR1/AAK1/DBNL/FGD3/KCNC3/APC/EPS8/TUBB3/FLOT2/GABRG3/CDKL5/ARHGEF4/GABRG2/CDC42/SYNE2/CAPZB	40
GO:0008021	CC	GO:0008021	synaptic vesicle	23/1092	206/19550	0.00122737	0.028818653	0.025477622	RAB3D/OPRD1/STX6/ADAM10/SYP/SYT7/BSN/HAP1/BORCS5/SV2B/SLC4A8/SYPL2/CLCN5/RPH3A/CPLX3/DISC1/RAB15/CTTNBP2/DGKI/CBARP/SVOP/ABCC8/MTMR2	23
GO:0042734	CC	GO:0042734	presynaptic membrane	18/1092	146/19550	0.001322751	0.029863638	0.026401459	OPRD1/SYP/SYT7/NECTIN1/SLC1A2/OPRM1/SLC4A8/ERC1/CHRNB2/GRIK3/DENND1A/KCNC1/SNPH/CPLX3/EPHB2/KCNC3/KCTD16/FLOT2	18
GO:0032591	CC	GO:0032591	dendritic spine membrane	5/1092	16/19550	0.0014022	0.030484863	0.026950663	DAGLA/PALM/ATP2B2/SHISA7/KCNC3	5
GO:0099055	CC	GO:0099055	integral component of postsynaptic membrane	15/1092	117/19550	0.002195027	0.046017165	0.04068226	OPRD1/DAGLA/CHRND/NRP2/ADCY1/OPRM1/CHRNB2/SHISA7/KCNC1/NTRK3/ADAM22/EPHB2/SLC8A1/CLSTN2/CACNG5	15
GO:0005244	MF	GO:0005244	voltage-gated ion channel activity	31/1072	201/18368	6.69E-07	0.000315164	0.000296886	CACNG8/KCNN3/KCNIP3/SCN3B/KCNK3/KCNK12/OPRM1/TPCN1/CACNA1E/KCNJ9/KCNC4/KCNB1/KCNT1/NCS1/CLCN5/KCNC1/SCN4A/KCNH8/KCNC3/CACNA1C/KCNJ5/CACNG5/CACNB3/RYR1/GRIN2B/KCNJ6/SCN1A/ABCC8/KCNH3/KCNAB2/SCN11A	31
GO:0022832	MF	GO:0022832	voltage-gated channel activity	31/1072	201/18368	6.69E-07	0.000315164	0.000296886	CACNG8/KCNN3/KCNIP3/SCN3B/KCNK3/KCNK12/OPRM1/TPCN1/CACNA1E/KCNJ9/KCNC4/KCNB1/KCNT1/NCS1/CLCN5/KCNC1/SCN4A/KCNH8/KCNC3/CACNA1C/KCNJ5/CACNG5/CACNB3/RYR1/GRIN2B/KCNJ6/SCN1A/ABCC8/KCNH3/KCNAB2/SCN11A	31
GO:0022843	MF	GO:0022843	voltage-gated cation channel activity	24/1072	143/18368	2.65E-06	0.000832654	0.000784364	CACNG8/KCNN3/KCNK3/OPRM1/TPCN1/CACNA1E/KCNJ9/KCNC4/KCNB1/KCNT1/NCS1/KCNC1/KCNH8/KCNC3/CACNA1C/KCNJ5/CACNG5/CACNB3/RYR1/GRIN2B/KCNJ6/ABCC8/KCNH3/KCNAB2	24
GO:0005261	MF	GO:0005261	cation channel activity	40/1072	335/18368	1.37E-05	0.003222643	0.003035745	CHRND/CACNG8/KCNN3/KCNIP3/TMEM63C/SCN3B/KCNK3/KCNK12/OPRM1/TPCN1/ORAI2/CACNA1E/KCNJ9/CHRNB2/KCNC4/CHRNA4/KCNB1/KCNT1/NCS1/GRIK3/TRPM3/KCNC1/SCN4A/KCNH8/KCNC3/CACNA1C/TMEM175/KCNJ5/SLC24A4/CACNG5/CACNB3/RYR1/TRPM4/GRIN2B/KCNJ6/SCN1A/ABCC8/KCNH3/KCNAB2/SCN11A	40
GO:0022836	MF	GO:0022836	gated channel activity	40/1072	340/18368	1.94E-05	0.00365005	0.003438364	CHRND/CACNG8/KCNN3/KCNIP3/TMEM63C/SCN3B/KCNK3/KCNK12/OPRM1/TPCN1/CACNA1E/KCNJ9/CHRNB2/KCNC4/CHRNA4/KCNB1/KCNT1/NCS1/GRIK3/CLCN5/TRPM3/KCNC1/SCN4A/KCNH8/KCNC3/CACNA1C/KCNJ5/CACNG5/CACNB3/RYR1/TRPM4/GRIN2B/KCNJ6/GABRG3/GABRG2/SCN1A/ABCC8/KCNH3/KCNAB2/SCN11A	40
GO:0046873	MF	GO:0046873	metal ion transmembrane transporter activity	47/1072	430/18368	2.60E-05	0.004078206	0.003841689	CACNG8/KCNN3/SLC1A2/SLC30A6/KCNIP3/SCN3B/KCNK3/SLC5A10/KCNK12/OPRM1/TPCN1/ATP2B2/SLC11A1/ORAI2/CACNA1E/SLC4A8/SLC9A8/KCNJ9/KCNC4/KCNB1/KCNT1/NCS1/GRIK3/TRPM3/KCNC1/SLC5A3/SLC8A1/SCN4A/KCNH8/SLC39A3/KCNC3/CACNA1C/TMEM175/SLC25A37/KCNJ5/SLC24A4/CACNG5/CACNB3/RYR1/TRPM4/GRIN2B/KCNJ6/SCN1A/ABCC8/KCNH3/KCNAB2/SCN11A	47
GO:0035591	MF	GO:0035591	signaling adaptor activity	15/1072	81/18368	6.06E-05	0.008156852	0.007683793	PAG1/DAB2IP/GNB5/ABI2/SHANK2/GAB2/KSR1/MMS19/GRIP2/PIK3R1/EPS8/HOMER2/GRAPL/SARM1/SHANK3	15
GO:0001216	MF	GO:0001216	DNA-binding transcription activator activity	47/1072	456/18368	0.000110161	0.012971419	0.012219138	ZNF76/TCF21/ELK1/HNF1A/SMAD2/YY1/GLIS2/ZNF629/TFCP2L1/GMEB2/CREBRF/CLOCK/CSRNP3/SOX11/ZBTB16/NR3C1/FOSB/MAFG/SOX10/E2F2/IRF6/ATF6/IRF4/TFAP2B/ZNF445/ZNF814/NFIC/MYB/IRF5/NR6A1/TFDP2/ONECUT2/TFE3/ZNF341/ZFAT/RELA/SPI1/ZNF268/NFATC1/ZNF544/CREB3L2/NR2C2/ZNF229/CREB3L1/TCF4/RUNX2/ALX4	47
GO:0106310	MF	GO:0106310	protein serine kinase activity	39/1072	360/18368	0.000148633	0.014812872	0.013953795	CSNK2A1/EIF2AK2/ALPK3/PAK6/MARK4/MAP3K13/TAOK2/MAP4K2/CIITA/MAP3K20/KSR2/SBK1/CDC42BPB/DSTYK/IRAK1/STK40/STK35/LRRK1/ULK2/KSR1/HIPK2/AAK1/AATK/MAP3K4/ALPK1/CDK18/MKNK1/STK24/MAPKAPK5/MAP3K9/CLK3/MAP2K6/MAPK4/DAPK2/RPS6KA5/CAMK1D/CDKL5/DYRK1A/TNK2	39
GO:0001228	MF	GO:0001228	DNA-binding transcription activator activity, RNA polymerase II-specific	46/1072	450/18368	0.000157249	0.014812872	0.013953795	ZNF76/TCF21/ELK1/HNF1A/SMAD2/YY1/GLIS2/ZNF629/TFCP2L1/GMEB2/CREBRF/CLOCK/CSRNP3/SOX11/ZBTB16/NR3C1/FOSB/MAFG/SOX10/E2F2/IRF6/ATF6/IRF4/TFAP2B/ZNF445/ZNF814/NFIC/MYB/IRF5/NR6A1/TFDP2/ONECUT2/TFE3/ZFAT/RELA/SPI1/ZNF268/NFATC1/ZNF544/CREB3L2/NR2C2/ZNF229/CREB3L1/TCF4/RUNX2/ALX4	46
GO:0005267	MF	GO:0005267	potassium channel activity	18/1072	121/18368	0.00022581	0.019337546	0.018216059	KCNN3/KCNIP3/KCNK3/KCNK12/KCNJ9/KCNC4/KCNB1/KCNT1/GRIK3/KCNC1/KCNH8/KCNC3/TMEM175/KCNJ5/KCNJ6/ABCC8/KCNH3/KCNAB2	18
GO:0044325	MF	GO:0044325	transmembrane transporter binding	19/1072	133/18368	0.000261675	0.020541498	0.019350188	ACTN4/KCNIP3/SCN3B/HAP1/FGF13/PACS1/KCNB1/KCNC1/SLC5A3/SLC8A1/FLNA/BAK1/PACS2/TCAF1/USP10/CBARP/ANK2/ABCC8/KCNAB2	19
GO:0005216	MF	GO:0005216	ion channel activity	43/1072	432/18368	0.000447837	0.032450952	0.030568949	CHRND/CACNG8/KCNN3/KCNIP3/TMEM63C/SCN3B/KCNK3/KCNK12/OPRM1/TPCN1/ORAI2/CACNA1E/KCNJ9/CHRNB2/KCNC4/CHRNA4/KCNB1/KCNT1/NCS1/GRIK3/CLCN5/TRPM3/KCNC1/SCN4A/KCNH8/KCNC3/CACNA1C/TMEM175/KCNJ5/SLC24A4/CACNG5/CACNB3/RYR1/TRPM4/GRIN2B/KCNJ6/GABRG3/GABRG2/SCN1A/ABCC8/KCNH3/KCNAB2/SCN11A	43
GO:0030674	MF	GO:0030674	protein-macromolecule adaptor activity	32/1072	296/18368	0.000583613	0.039268793	0.036991387	CBX5/PAG1/YKT6/STX6/DAB2IP/GNB5/FEM1A/BIN3/CUX1/ABI2/GRB2/BAIAP2/FLRT2/SHANK2/GAB2/DGCR8/SKP1/BTRC/KSR1/MMS19/GRIP2/ZSWIM8/PIK3R1/EPS8/HOMER2/GRAPL/SARM1/GAS2L1/ANK2/COL11A1/SHANK3/SYNE2	32
GO:0005249	MF	GO:0005249	voltage-gated potassium channel activity	14/1072	90/18368	0.000690817	0.04150992	0.03910254	KCNN3/KCNK3/KCNJ9/KCNC4/KCNB1/KCNT1/KCNC1/KCNH8/KCNC3/KCNJ5/KCNJ6/ABCC8/KCNH3/KCNAB2	14
GO:0015079	MF	GO:0015079	potassium ion transmembrane transporter activity	20/1072	155/18368	0.000705052	0.04150992	0.03910254	KCNN3/KCNIP3/KCNK3/KCNK12/SLC9A8/KCNJ9/KCNC4/KCNB1/KCNT1/GRIK3/KCNC1/KCNH8/KCNC3/TMEM175/KCNJ5/SLC24A4/KCNJ6/ABCC8/KCNH3/KCNAB2	20
